# Supplementary material for: Global pattern, trend, and cross-country inequality of early musculoskeletal disorders from 1990 to 2019, with projection from 2020 to 2050
Source: Med. 2024 Aug 9;5(8):943–962.e6. doi: 10.1016/j.medj.2024.04.009 (PMC11321819; doi:10.1016/j.medj.2024.04.009)
Supplement: Data S1. Additional data, including Tables S1–S17 and Figures S7–S13, related to Figures 1, 2, 3, 4, and 5 [file mmc2.xlsx]

## Sheet: Table of contents
Table of contents
sTable 1. The number of prevalence, disease-adjusted life years, years lived with disability for musculoskeletal disorders and its temporal trends from 1990 to 2019, Related to Figure 1
sTable 2. The rate of prevalence, disease-adjusted life years, years lived with disability rate for musculoskeletal disorders and its temporal trends from 1990 to 2019, Related to Figure 1
sTable 3. Projection of number of disease-adjusted life years by age and sex from 2020 to 2050, Related to Figure 2
sTable 4. Projection of rate of disease-adjusted life years by age and sex from 2020 to 2050, Related to Figure 2
sTable 5. The number and rate of prevalence for musculoskeletal disorders in 1990 and 2019 and average annual percent change between 1990 and 2019, by age group and causes, Related to Figure 3
sTable 6. The number and rate of disease-adjusted life years (DALYs) for musculoskeletal disorders in 1990 and 2019 and average annual percent change between 1990 and 2019, by age group and causes, Related to Figure 3
sTable 7. The number and rate of years lived with disability (YLDs) for musculoskeletal disorders in 1990 and 2019 and average annual percent change between 1990 and 2019, by age group and causes, Related to Figure 3
sTable 8. The number and rate of prevalence for musculoskeletal disorders in 1990 and 2019 and its temporal trends from 1990 to 2019, by cause and SDI, Related to Figure 4
sTable 9. The number and rate of disease-adjusted life years for musculoskeletal disorders in 1990 and 2019 and its temporal trends from 1990 to 2019, by cause and SDI, Related to Figure 4
sTable 10. The number and rate of years lived with disability for musculoskeletal disorders in 1990 and 2019 and its temporal trends from 1990 to 2019, by cause and SDI, Related to Figure 4
sTable 11. The number and rate of prevalence for musculoskeletal disorders in 1990 and 2019 and its temporal trends from 1990 to 2019, by cause and regions, Related to Figure 4
sTable 12. The number and rate of disease-adjusted life years for musculoskeletal disorders in 1990 and 2019 and its temporal trends from 1990 to 2019, by cause and regions, Related to Figure 4
sTable 13. The number and rate of years lived with disability for musculoskeletal disorders in 1990 and 2019 and its temporal trends from 1990 to 2019, by cause and regions, Related to Figure 4
sTable 14. The number and rate of prevalence for musculoskeletal disorders in 1990 and 2019 and its temporal trends from 1990 to 2019, by cause and countries, Related to Figure 4
sTable 15. The number and rate of disease-adjusted life years for musculoskeletal disorders in 1990 and 2019 and its temporal trends from 1990 to 2019, by cause and countries, Related to Figure 4
sTable 16. The number and rate of years lived with disability for musculoskeletal disorders in 1990 and 2019 and its temporal trends from 1990 to 2019, by cause and countries, Related to Figure 4
sTable 17. The number and rate of disease-adjusted life years and years lived with disability due to musculoskeletal disorders attributable to risk factors in 1990 and 2019 and temporal trends
sFigure 7. The association between age specific rate of disease-adjusted life years and sociodemographic index for six musculoskeletal disorders across 21 GBD regions in 2019, Related to Figure 4
sFigure 8. The association between age specific rate of disease-adjusted life years and sociodemographic index for six musculoskeletal disorders across 204 countries and territories in 2019, Related to Figure 4
sFigure 9. The association between average annual percent change and age specific rate of disease-adjusted life years attributable to six musculoskeletal disorders in 1990 across 204 countries and territories, Related to Figure 4
sFigure 10. The association between average annual percent change and socio-demographic index attributable to six musculoskeletal disorders in 2019 across 204 countries and territories, Related to Figure 4
sFigure 11. Health inequality regression curves and concentration curves of prevalence for six musculoskeletal disorders, Related to Figure 5, Table 1
sFigure 12 Health inequality regression curves and concentration curves of disease-adjusted life years for six musculoskeletal disorders, Related to Figure 5, Table 1
sFigure 13. Health inequality regression curves and concentration curves of years lived with disability for six musculoskeletal disorders, Related to Figure 5, Table 1

## Sheet: sTable 1
sTable 1. The number of prevalence, disease-adjusted life years, years lived with disability for musculoskeletal disorders and its temporal trends from 1990 to 2019, Related to Figure 1
	1990	2019	1990-1999	2000-2009	2010-2019	1990-2019
	N(95%CI)	N(95%CI)	APC(95%CI)	APC(95%CI)	APC(95%CI)	AAPC(95%CI)
Both
Prevalence
Overall MSK	257,736,038(227,240,345-290,834,212)	359,072,781(317,617,570-404,601,038)	1.24(1.22,1.27）	1.19(1.09,1.28）	1.03(0.95,1.10）	1.15(1.11,1.20）
Gout	3,184,743(2,197,896-4,447,466)	5,213,860(3,673,569-7,198,005)	2.21(2.17,2.26）	1.71(1.65,1.76）	1.24(1.11,1.36）	1.72(1.67,1.77）
Low back pain	142,555,246(118,063,592-170,267,006)	162,443,872(133,216,149-193,746,588)	0.09(-0.19,0.36）	0.82(0.76,0.88）	0.40(0.31,0.49）	0.45(0.36,0.54）
Neck pain	44,308,781(30,956,024-66,545,795)	59,001,096(41,089,536-87,894,191)	1.39(1.37,1.41）	0.45(0.43,0.47）	1.18(1.04,1.32）	0.99(0.94,1.04）
Osteoarthritis	6,420,104(5,074,012-7,972,849)	10,168,285(8,051,830-12,559,186)	2.18(1.85,2.51）	2.05(1.69,2.41）	0.56(0.49,0.63）	1.61(1.45,1.77）
Other musculoskeletal disorders	80,254,587(63,288,527-99,200,996)	149,124,570(121,344,197-180,318,176)	2.78(2.74,2.83）	1.92(1.90,1.95）	1.82(1.76,1.87）	2.16(2.14,2.18）
Rheumatoid arthritis	2,011,765(1,669,236-2,413,513)	3,126,279(2,591,513-3,775,300)	1.98(1.95,2.02）	1.52(1.50,1.54）	1.03(0.91,1.14）	1.52(1.48,1.56）
DALYs
Overall MSK	28,972,677(20,162,993-38,722,891)	39,449,932(27,262,034-52,632,429)	1.13(1.09,1.16)	1.13(0.99,1.26)	0.96(0.91,1.02)	1.08(1.03,1.13)
Gout	107,156(63,766-170,053)	175,377(106,554-271,254)	2.22(2.17,2.26)	1.71(1.65,1.77)	1.22(1.10,1.35)	2.98(2.93,3.04)
Low back pain	16,300,877(10,975,151-22,412,319)	18,628,061(12,456,349-25,730,427)	0.11(-0.16,0.38)	0.86(0.81,0.91)	0.38(0.29,0.48)	2.43(2.39,2.46)
Neck pain	4,543,744(2,647,412-7,406,363)	6,056,298(3,564,560-9,801,852)	1.40(1.38,1.42)	0.47(0.44,0.49)	1.16(1.02,1.30)	1.08(1.03,1.13)
Osteoarthritis	220,924(108,938-453,892)	349,697(170,943-714,366)	2.20(1.88,2.51)	2.03(1.69,2.37)	0.56(0.50,0.63)	3.26(3.24,3.28)
Other musculoskeletal disorders	7,481,121(4,997,077-10,619,646)	13,772,291(9,196,036-19,520,038)	2.77(2.73,2.80)	1.87(1.84,1.91)	1.74(1.68,1.79)	1.55(1.47,1.63)
Rheumatoid arthritis	318,856(225,283-425,404)	468,208(325,813-641,244)	1.82(1.77,1.87)	1.28(1.25,1.30)	0.83(0.70,0.97)	0.47(0.41,0.52)
YLDs
Overall MSK	28,501,993(19,677,236-38,249,821)	38,782,840(26,573,177-51,968,326)	1.10(1.06,1.13）	1.13(1.00,1.26）	0.97(0.92,1.03）	1.07(1.03,1.12）
Gout	107,156(63,766-170,053)	175,377(106,554-271,254)	2.22(2.17,2.26）	1.71(1.65,1.77）	1.22(1.10,1.35）	1.72(1.67,1.77）
Low back pain	16,300,877(10,975,151-22,412,319)	18,628,061(12,456,349-25,730,427)	0.11(-0.16,0.38）	0.86(0.81,0.91）	0.38(0.29,0.48）	0.46(0.37,0.55）
Neck pain	4,543,744(2,647,412-7,406,363)	6,056,298(3,564,560-9,801,852)	1.40(1.38,1.42）	0.47(0.44,0.49）	1.16(1.02,1.30）	0.99(0.95,1.04）
Osteoarthritis	220,924(108,938-453,892)	349,697(170,943-714,366)	2.20(1.88,2.51）	2.03(1.69,2.37）	0.56(0.50,0.63）	1.61(1.46,1.76）
Other musculoskeletal disorders	7,048,938(4,569,624-10,170,832)	13,138,261(8,575,663-18,867,563)	2.80(2.75,2.84）	1.95(1.92,1.98）	1.81(1.75,1.86）	2.17(2.14,2.19）
Rheumatoid arthritis	280,354(186,170-389,248)	435,145(289,055-604,508)	2.03(1.99,2.07）	1.55(1.52,1.58）	0.98(0.75,1.21）	1.53(1.46,1.61）
Female
Prevalence
Overall MSK	145,778,774(128,877,039-164,215,799)	200,733,796(178,390,487-225,279,050)	1.18(1.11,1.24）	1.18(1.06,1.30）	0.98(0.93,1.03）	1.11(1.06,1.15）
Gout	628,660(406,705-927,027)	979,842(640,607-1,450,642)	1.72(1.67,1.76）	1.60(1.56,1.64）	1.28(1.17,1.40）	1.55(1.51,1.59）
Low back pain	79,857,850(65,984,787-95,621,294)	89,187,873(73,682,726-106,859,999)	-0.05(-0.37,0.26）	0.78(0.72,0.84）	0.38(0.27,0.49）	0.38(0.27,0.48）
Neck pain	24,355,546(17,098,560-36,347,711)	32,403,671(22,625,396-48,482,750)	1.32(1.28,1.36）	0.48(0.45,0.50）	1.21(1.07,1.34）	0.99(0.94,1.03）
Osteoarthritis	3,644,001(2,862,275-4,530,097)	5,761,401(4,566,875-7,120,715)	2.11(1.96,2.26）	2.30(1.90,2.70）	0.29(0.07,0.51）	1.58(1.43,1.74）
Other musculoskeletal disorders	49,166,823(39,700,268-59,946,560)	88,950,098(73,131,408-106,685,780)	2.69(2.62,2.76）	1.87(1.83,1.92）	1.65(1.56,1.74）	2.06(2.02,2.10）
Rheumatoid arthritis	1,433,930(1,197,236-1,709,405)	2,208,691(1,840,920-2,649,759)	1.98(1.94,2.03）	1.52(1.50,1.54）	0.92(0.81,1.03）	1.49(1.45,1.53）
DALYs
Overall MSK	16,525,254(11,586,390-21,898,445)	22,285,656(15,581,358-29,606,945)	1.05(0.96,1.15)	1.11(1.02,1.20)	0.93(0.87,0.99)	1.03(0.98,1.08)
Gout	21,362(12,165-34,332)	33,305(19,028-53,566)	1.73(1.68,1.79)	1.61(1.56,1.66)	1.27(1.13,1.41)	1.55(1.50,1.60)
Low back pain	9,061,932(6,099,060-12,464,790)	10,147,423(6,811,337-13,982,380)	-0.05(-0.36,0.27)	0.80(0.74,0.86)	0.38(0.27,0.50)	0.38(0.28,0.49)
Neck pain	2,479,873(1,456,090-4,052,661)	3,302,492(1,940,636-5,373,815)	1.33(1.29,1.38)	0.50(0.48,0.52)	1.16(1.08,1.24)	0.99(0.96,1.02)
Osteoarthritis	124,004(60,633-253,889)	195,999(96,889-402,284)	2.12(1.91,2.32)	2.33(1.80,2.86)	0.35(0.25,0.46)	1.61(1.42,1.80)
Other musculoskeletal disorders	4,615,086(3,137,307-6,481,118)	8,280,851(5,604,425-11,649,119)	2.71(2.67,2.75)	1.82(1.78,1.86)	1.56(1.50,1.63)	2.04(2.01,2.06)
Rheumatoid arthritis	222,997(156,572-297,834)	325,587(225,445-446,000)	1.88(1.81,1.95)	1.19(1.16,1.21)	0.78(0.63,0.94)	1.31(1.25,1.36)
YLDs
Overall MSK	16,170,382(11,229,260-21,600,014)	21,757,898(15,020,377-29,064,387)	1.02(0.91,1.12）	1.13(0.96,1.30）	0.95(0.88,1.02）	1.02(0.96,1.09）
Gout	21,362(12,165-34,332)	33,305(19,028-53,566)	1.73(1.68,1.79）	1.61(1.56,1.66）	1.27(1.13,1.41）	1.55(1.50,1.60）
Low back pain	9,061,932(6,099,060-12,464,790)	10,147,423(6,811,337-13,982,380)	-0.05(-0.36,0.27）	0.80(0.74,0.86）	0.38(0.27,0.50）	0.38(0.28,0.49）
Neck pain	2,479,873(1,456,090-4,052,661)	3,302,492(1,940,636-5,373,815)	1.33(1.29,1.38）	0.50(0.48,0.52）	1.16(1.08,1.24）	0.99(0.96,1.02）
Osteoarthritis	124,004(60,633-253,889)	195,999(96,889-402,284)	2.12(1.91,2.32）	2.33(1.80,2.86）	0.35(0.25,0.46）	1.61(1.42,1.80）
Other musculoskeletal disorders	4,285,468(2,821,718-6,150,479)	7,774,370(5,106,483-11,110,079)	2.71(2.63,2.78）	1.90(1.85,1.95）	1.63(1.54,1.73）	2.07(2.02,2.11）
Rheumatoid arthritis	197,743(131,774-273,369)	304,309(202,875-422,971)	2.01(1.95,2.06）	1.48(1.46,1.50）	0.90(0.78,1.03）	1.49(1.44,1.53）
Male
Prevalence
Overall MSK	111,957,264(98,383,444-127,084,142)	158,338,984(139,384,803-178,933,496)	1.32(1.28,1.35）	1.21(1.17,1.24）	1.08(1.08,1.09）	1.20(1.19,1.22）
Gout	2,556,083(1,780,830-3,570,012)	4,234,017(2,991,623-5,792,832)	2.32(2.27,2.37）	1.71(1.63,1.79）	1.23(1.10,1.37）	1.76(1.70,1.81）
Low back pain	62,697,396(51,531,049-74,700,844)	73,255,999(59,887,408-87,382,535)	0.26(0.08,0.45）	0.91(0.81,1.01）	0.37(0.34,0.40）	0.53(0.46,0.60）
Neck pain	19,953,235(13,806,274-29,802,999)	26,597,425(18,466,039-39,175,541)	1.47(1.43,1.52）	0.42(0.39,0.44）	1.13(1.06,1.19）	0.99(0.96,1.01）
Osteoarthritis	2,776,104(2,202,263-3,438,031)	4,406,884(3,500,171-5,452,564)	2.21(2.01,2.41）	1.70(1.62,1.78）	0.86(0.75,0.97）	1.60(1.51,1.69）
Other musculoskeletal disorders	31,087,764(23,509,766-39,389,753)	60,174,473(47,906,515-73,930,292)	2.92(2.88,2.97）	1.98(1.94,2.01）	2.09(2.05,2.13）	2.31(2.28,2.33）
Rheumatoid arthritis	577,835(472,656-700,841)	917,588(749,593-1,113,035)	1.98(1.95,2.01）	1.63(1.60,1.65）	1.18(1.01,1.34）	1.61(1.55,1.66）
DALYs
Overall MSK	12,447,424(8,554,071-16,764,087)	17,164,275(11,704,932-23,080,723)	1.18(1.17,1.20)	1.14(1.09,1.20)	1.01(1.00,1.02)	1.11(1.09,1.13)
Gout	85,793(51,545-134,495)	142,072(86,213-216,507)	2.33(2.28,2.38)	1.71(1.63,1.80)	1.22(1.08,1.36)	1.76(1.70,1.81)
Low back pain	7,238,945(4,848,451-9,999,108)	8,480,638(5,654,654-11,730,634)	0.27(0.10,0.45)	0.93(0.84,1.02)	0.38(0.35,0.40)	0.54(0.48,0.60)
Neck pain	2,063,871(1,198,261-3,404,347)	2,753,806(1,595,759-4,493,667)	1.48(1.43,1.52)	0.43(0.41,0.46)	1.11(1.04,1.18)	0.99(0.96,1.02)
Osteoarthritis	96,920(47,529-199,362)	153,698(75,093-314,721)	2.22(2.01,2.43)	1.68(1.60,1.76)	0.86(0.75,0.98)	1.59(1.50,1.68)
Other musculoskeletal disorders	2,866,035(1,851,044-4,155,832)	5,491,440(3,592,712-7,871,760)	2.89(2.84,2.93)	1.98(1.95,2.01)	2.00(1.95,2.04)	2.27(2.25,2.29)
Rheumatoid arthritis	95,859(67,454-130,602)	142,621(98,729-194,702)	1.72(1.59,1.85)	1.39(1.30,1.47)	0.95(0.91,0.99)	1.37(1.30,1.43)
YLDs
Overall MSK	12,331,611(8,425,020-16,651,852)	17,024,942(11,563,708-22,940,183)	1.18(1.15,1.21）	1.15(1.12,1.19）	1.02(1.01,1.03）	1.12(1.10,1.14）
Gout	85,793(51,545-134,495)	142,072(86,213-216,507)	2.33(2.28,2.38）	1.71(1.63,1.80）	1.22(1.08,1.36）	1.76(1.70,1.81）
Low back pain	7,238,945(4,848,451-9,999,108)	8,480,638(5,654,654-11,730,634)	0.27(0.10,0.45）	0.93(0.84,1.02）	0.38(0.35,0.40）	0.54(0.48,0.60）
Neck pain	2,063,871(1,198,261-3,404,347)	2,753,806(1,595,759-4,493,667)	1.48(1.43,1.52）	0.43(0.41,0.46）	1.11(1.04,1.18）	0.99(0.96,1.02）
Osteoarthritis	96,920(47,529-199,362)	153,698(75,093-314,721)	2.22(2.01,2.43）	1.68(1.60,1.76）	0.86(0.75,0.98）	1.59(1.50,1.68）
Other musculoskeletal disorders	2,763,470(1,751,276-4,058,129)	5,363,891(3,468,358-7,752,558)	2.94(2.89,2.98）	2.00(1.97,2.03）	2.08(2.04,2.12）	2.32(2.29,2.34）
Rheumatoid arthritis	82,612(54,407-116,683)	130,837(85,864-182,765)	1.98(1.92,2.05）	1.61(1.56,1.66）	1.12(1.01,1.23）	1.58(1.53,1.63）
APC, annual percentage change; AAPC, average annual percentage change.

## Sheet: sTable 2
sTable 2. The rate of prevalence, disease-adjusted life years, years lived with disability rate for musculoskeletal disorders and its temporal trends from 1990 to 2019, Related to Figure 1
	1990	2019	1990-1999	2000-2009	2010-2019	1990-2019
	N(95%CI)	N(95%CI)	APC(95%CI)	APC(95%CI)	APC(95%CI)	AAPC(95%CI)
Both
Prevalence
Overall MSK	11750.02(10359.74-13258.95)	12098.69(10701.89-13632.73)	-0.12(-0.19,-0.05)	0.05(0.04,0.06)	0.38(0.35,0.42)	0.10(0.08,0.13)
Gout	145.19(100.20-202.76)	175.68(123.78-242.53)	0.86(0.81,0.90)	0.55(0.53,0.58)	0.58(0.45,0.71)	0.67(0.62,0.72)
Low back pain	6499.00(5382.44-7762.37)	5473.43(4488.62-6528.15)	-1.28(-1.38,-1.17)	-0.29(-0.31,-0.28)	-0.29(-0.34,-0.23)	-0.60(-0.63,-0.56)
Neck pain	2020.01(1411.27-3033.78)	1988.00(1384.48-2961.53)	0.04(0.03,0.06)	-0.74(-0.76,-0.71)	0.52(0.44,0.59)	-0.06(-0.09,-0.03)
Osteoarthritis	292.69(231.32-363.48)	342.61(271.30-423.17)	0.84(0.57,1.12)	0.88(0.58,1.18)	-0.09(-0.16,-0.02)	0.56(0.43,0.69)
Other musculoskeletal disorders	3658.76(2885.28-4522.51)	5024.64(4088.60-6075.69)	1.40(1.37,1.43)	0.78(0.76,0.79)	1.20(1.17,1.22)	1.10(1.09,1.11)
Rheumatoid arthritis	91.72(76.10-110.03)	105.34(87.32-127.21)	0.64(0.61,0.68)	0.38(0.33,0.42)	0.41(0.20,0.63)	0.48(0.41,0.55)
DALYs
Overall MSK	1,320.85(919.22-1,765.35)	1,329.24(918.57-1,773.41)	-0.25(-0.32,-0.17)	-0.01(-0.02,0.01)	0.33(0.29,0.37)	0.02(0.00,0.05)
Gout	4.89(2.91-7.75)	5.91(3.59-9.14)	0.86(0.82,0.90)	0.55(0.53,0.58)	0.57(0.44,0.70)	0.67(0.62,0.71)
Low back pain	743.15(500.35-1,021.76)	627.66(419.71-866.97)	-1.19(-1.26,-1.12)	-0.23(-0.25,-0.21)	-0.29(-0.32,-0.25)	-0.58(-0.61,-0.56)
Neck pain	207.15(120.69-337.65)	204.06(120.11-330.27)	0.05(0.03,0.07)	-0.72(-0.75,-0.69)	0.50(0.42,0.58)	-0.06(-0.09,-0.03)
Osteoarthritis	10.07(4.97-20.69)	11.78(5.76-24.07)	0.85(0.61,1.10)	0.85(0.57,1.13)	-0.09(-0.15,-0.03)	0.55(0.43,0.68)
Other musculoskeletal disorders	341.06(227.81-484.14)	464.05(309.85-657.71)	1.43(1.40,1.46)	0.74(0.72,0.76)	1.11(1.07,1.14)	1.07(1.05,1.09)
Rheumatoid arthritis	14.54(10.27-19.39)	15.78(10.98-21.61)	0.48(0.42,0.54)	0.09(0.05,0.13)	0.25(0.07,0.43)	0.28(0.22,0.34)
YLDs
Overall MSK	1299.39(897.07-1743.79)	1306.76(895.36-1751.03)	-0.28(-0.34,-0.21)	0.00(-0.01,0.01)	0.34(0.31,0.37)	0.02(0.00,0.04)
Gout	4.89(2.91-7.75)	5.91(3.59-9.14)	0.86(0.82,0.90)	0.55(0.53,0.58)	0.57(0.44,0.70)	0.67(0.62,0.71)
Low back pain	743.15(500.35-1021.76)	627.66(419.71-866.97)	-1.19(-1.26,-1.12)	-0.23(-0.25,-0.21)	-0.29(-0.32,-0.25)	-0.58(-0.61,-0.56)
Neck pain	207.15(120.69-337.65)	204.06(120.11-330.27)	0.05(0.03,0.07)	-0.72(-0.75,-0.69)	0.50(0.42,0.58)	-0.06(-0.09,-0.03)
Osteoarthritis	10.07(4.97-20.69)	11.78(5.76-24.07)	0.85(0.61,1.10)	0.85(0.57,1.13)	-0.09(-0.15,-0.03)	0.55(0.43,0.68)
Other musculoskeletal disorders	321.36(208.33-463.68)	442.68(288.95-635.73)	1.43(1.40,1.46)	0.79(0.77,0.81)	1.18(1.15,1.21)	1.11(1.10,1.13)
Rheumatoid arthritis	12.78(8.49-17.75)	14.66(9.74-20.37)	0.64(0.61,0.67)	0.36(0.31,0.41)	0.36(0.19,0.53)	0.47(0.42,0.53)
Female
Prevalence
Overall MSK	13449.39(11890.05-15150.37)	13699.89(12174.98-15375.08)	-0.22(-0.31,-0.14)	0.04(0.02,0.05)	0.37(0.33,0.40)	0.06(0.04,0.09)
Gout	58.00(37.52-85.53)	66.87(43.72-99.00)	0.36(0.31,0.40)	0.43(0.38,0.48)	0.66(0.55,0.77)	0.50(0.46,0.55)
Low back pain	7367.60(6087.68-8821.91)	6086.99(5028.78-7293.09)	-1.36(-1.47,-1.26)	-0.30(-0.32,-0.27)	-0.26(-0.32,-0.20)	-0.66(-0.70,-0.62)
Neck pain	2247.02(1577.49-3353.40)	2211.52(1544.16-3308.90)	-0.04(-0.07,-0.01)	-0.70(-0.72,-0.68)	0.57(0.49,0.65)	-0.06(-0.09,-0.03)
Osteoarthritis	336.19(264.07-417.94)	393.21(311.68-485.98)	0.74(0.60,0.89)	1.13(0.78,1.47)	-0.34(-0.56,-0.12)	0.53(0.39,0.68)
Other musculoskeletal disorders	4536.08(3662.70-5530.60)	6070.76(4991.15-7281.20)	1.28(1.26,1.30)	0.74(0.74,0.75)	1.06(1.03,1.09)	1.01(1.00,1.02)
Rheumatoid arthritis	132.29(110.46-157.71)	150.74(125.64-180.84)	0.63(0.59,0.66)	0.35(0.30,0.40)	0.37(0.15,0.60)	0.45(0.38,0.52)
DALYs
Overall MSK	1,524.60(1,068.95-2,020.33)	1,520.97(1,063.41-2,020.65)	-0.35(-0.46,-0.23)	0.01(-0.01,0.02)	0.31(0.24,0.39)	-0.01(-0.05,0.03)
Gout	1.97(1.12-3.17)	2.27(1.30-3.66)	0.37(0.32,0.42)	0.43(0.38,0.49)	0.65(0.52,0.78)	0.50(0.46,0.55)
Low back pain	836.04(562.69-1,149.99)	692.55(464.87-954.28)	-1.36(-1.46,-1.26)	-0.28(-0.30,-0.25)	-0.26(-0.32,-0.21)	-0.65(-0.69,-0.61)
Neck pain	228.79(134.34-373.89)	225.39(132.45-366.76)	-0.01(-0.03,0.01)	-0.65(-0.67,-0.63)	0.60(0.48,0.72)	-0.05(-0.08,-0.01)
Osteoarthritis	11.44(5.59-23.42)	13.38(6.61-27.46)	0.76(0.57,0.96)	1.13(0.66,1.61)	-0.26(-0.37,-0.16)	0.56(0.39,0.73)
Other musculoskeletal disorders	425.78(289.44-597.94)	565.16(382.50-795.04)	1.33(1.29,1.38)	0.71(0.69,0.72)	0.96(0.89,1.03)	0.98(0.95,1.01)
Rheumatoid arthritis	20.57(14.45-27.48)	22.22(15.39-30.44)	0.51(0.40,0.62)	0.00(-0.05,0.04)	0.24(0.03,0.46)	0.26(0.18,0.35)
YLDs
Overall MSK	1491.86(1036.00-1992.79)	1484.96(1025.13-1983.62)	-0.39(-0.48,-0.29)	-0.02(-0.03,0.00)	0.34(0.29,0.38)	-0.02(-0.05,0.02)
Gout	1.97(1.12-3.17)	2.27(1.30-3.66)	0.37(0.32,0.42)	0.43(0.38,0.49)	0.65(0.52,0.78)	0.50(0.46,0.55)
Low back pain	836.04(562.69-1149.99)	692.55(464.87-954.28)	-1.36(-1.46,-1.26)	-0.28(-0.30,-0.25)	-0.26(-0.32,-0.21)	-0.65(-0.69,-0.61)
Neck pain	228.79(134.34-373.89)	225.39(132.45-366.76)	-0.01(-0.03,0.01)	-0.65(-0.67,-0.63)	0.60(0.48,0.72)	-0.05(-0.08,-0.01)
Osteoarthritis	11.44(5.59-23.42)	13.38(6.61-27.46)	0.76(0.57,0.96)	1.13(0.66,1.61)	-0.26(-0.37,-0.16)	0.56(0.39,0.73)
Other musculoskeletal disorders	395.37(260.33-567.44)	530.59(348.51-758.25)	1.29(1.26,1.32)	0.77(0.76,0.77)	1.05(1.00,1.10)	1.02(1.00,1.03)
Rheumatoid arthritis	18.24(12.16-25.22)	20.77(13.85-28.87)	0.62(0.59,0.66)	0.36(0.31,0.41)	0.35(0.13,0.57)	0.45(0.38,0.52)
Male
Prevalence
Overall MSK	10089.99(8866.67-11453.28)	10537.37(9275.98-11907.92)	-0.01(-0.08,0.07)	0.06(0.04,0.09)	0.42(0.41,0.43)	0.15(0.13,0.18)
Gout	230.36(160.49-321.74)	281.77(199.09-385.51)	1.00(0.95,1.05)	0.55(0.52,0.58)	0.55(0.40,0.69)	0.70(0.65,0.75)
Low back pain	5650.51(4644.16-6732.31)	4875.15(3985.47-5815.26)	-1.06(-1.11,-1.01)	-0.23(-0.23,-0.22)	-0.30(-0.34,-0.27)	-0.51(-0.53,-0.49)
Neck pain	1798.26(1244.27-2685.95)	1770.04(1228.90-2607.11)	0.16(0.13,0.19)	-0.78(-0.80,-0.76)	0.46(0.40,0.52)	-0.06(-0.09,-0.04)
Osteoarthritis	250.19(198.48-309.85)	293.28(232.93-362.87)	0.90(0.61,1.19)	0.46(0.38,0.54)	0.16(-0.10,0.43)	0.54(0.40,0.68)
Other musculoskeletal disorders	2801.74(2118.78-3549.95)	4004.58(3188.15-4920.02)	1.58(1.56,1.61)	0.83(0.81,0.85)	1.41(1.39,1.44)	1.24(1.23,1.26)
Rheumatoid arthritis	52.08(42.60-63.16)	61.06(49.89-74.07)	0.64(0.62,0.66)	0.47(0.42,0.51)	0.52(0.40,0.63)	0.55(0.51,0.59)
DALYs
Overall MSK	1,121.81(770.92-1,510.84)	1,142.27(778.96-1,536.01)	-0.15(-0.19,-0.11)	0.01(-0.01,0.02)	0.34(0.34,0.35)	0.06(0.05,0.08)
Gout	7.73(4.65-12.12)	9.45(5.74-14.41)	1.00(0.96,1.05)	0.56(0.53,0.58)	0.53(0.39,0.68)	0.70(0.65,0.75)
Low back pain	652.40(436.96-901.16)	564.38(376.31-780.67)	-1.03(-1.15,-0.92)	-0.21(-0.27,-0.15)	-0.31(-0.33,-0.29)	-0.50(-0.55,-0.46)
Neck pain	186.00(107.99-306.81)	183.26(106.20-299.05)	0.16(0.14,0.19)	-0.76(-0.78,-0.74)	0.44(0.38,0.51)	-0.06(-0.08,-0.03)
Osteoarthritis	8.73(4.28-17.97)	10.23(5.00-20.94)	0.91(0.62,1.20)	0.44(0.36,0.52)	0.16(-0.12,0.45)	0.54(0.40,0.68)
Other musculoskeletal disorders	258.30(166.82-374.54)	365.45(239.09-523.86)	1.55(1.52,1.57)	0.81(0.79,0.82)	1.36(1.33,1.38)	1.21(1.19,1.22)
Rheumatoid arthritis	8.64(6.08-11.77)	9.49(6.57-12.96)	0.40(0.35,0.45)	0.24(0.20,0.29)	0.29(0.07,0.51)	0.32(0.25,0.40)
YLDs
Overall MSK	1111.37(759.29-1500.72)	1133.00(769.56-1526.66)	-0.15(-0.20,-0.10)	0.01(-0.01,0.03)	0.35(0.34,0.36)	0.07(0.05,0.09)
Gout	7.73(4.65-12.12)	9.45(5.74-14.41)	1.00(0.96,1.05)	0.56(0.53,0.58)	0.53(0.39,0.68)	0.70(0.65,0.75)
Low back pain	652.40(436.96-901.16)	564.38(376.31-780.67)	-1.03(-1.15,-0.92)	-0.21(-0.27,-0.15)	-0.31(-0.33,-0.29)	-0.50(-0.55,-0.46)
Neck pain	186.00(107.99-306.81)	183.26(106.20-299.05)	0.16(0.14,0.19)	-0.76(-0.78,-0.74)	0.44(0.38,0.51)	-0.06(-0.08,-0.03)
Osteoarthritis	8.73(4.28-17.97)	10.23(5.00-20.94)	0.91(0.62,1.20)	0.44(0.36,0.52)	0.16(-0.12,0.45)	0.54(0.40,0.68)
Other musculoskeletal disorders	249.05(157.83-365.73)	356.96(230.82-515.93)	1.59(1.57,1.62)	0.85(0.83,0.87)	1.40(1.38,1.42)	1.25(1.24,1.26)
Rheumatoid arthritis	7.45(4.90-10.52)	8.71(5.71-12.16)	0.63(0.62,0.65)	0.46(0.41,0.51)	0.51(0.38,0.63)	0.54(0.49,0.58)
APC, annual percentage change; AAPC, average annual percentage change.

## Sheet: sTable 3
sTable 3. Projection of number of disease-adjusted life years by age and sex from 2020 to 2050, Related to Figure 2
Year	Sex	15 to 19 years	20 to 24 years	25 to 29 years	30 to 34 years	35 to 39 years
2020	Female	2,208,449(2,141,061-2,275,838)	3,079,422(3,005,072-3,153,773)	4,465,781(4,373,557-4,558,004)	5,850,782(5,737,715-5,963,848)	6,786,760(6,660,235-6,913,284)
2021		2,218,865(2,108,988-2,328,742)	3,082,191(2,968,823-3,195,559)	4,432,255(4,303,239-4,561,271)	5,912,190(5,758,980-6,065,401)	6,948,046(6,779,330-7,116,762)
2022		2,231,802(2,035,486-2,428,117)	3,088,921(2,896,659-3,281,183)	4,412,840(4,210,981-4,614,699)	5,949,700(5,721,436-6,177,963)	7,088,527(6,843,990-7,333,064)
2023		2,247,858(1,965,549-2,530,167)	3,099,069(2,827,266-3,370,871)	4,407,323(4,128,673-4,685,973)	5,953,617(5,643,618-6,263,617)	7,212,105(6,878,674-7,545,536)
2024		2,266,236(1,918,310-2,614,163)	3,111,049(2,776,800-3,445,299)	4,405,428(4,061,949-4,748,908)	5,926,807(5,543,935-6,309,680)	7,328,604(6,905,550-7,751,659)
2025		2,284,988(1,889,096-2,680,879)	3,123,720(2,741,095-3,506,344)	4,405,517(4,006,429-4,804,606)	5,882,718(5,433,645-6,331,790)	7,430,618(6,916,743-7,944,493)
2026		2,303,574(1,870,412-2,736,737)	3,139,247(2,715,783-3,562,710)	4,410,539(3,959,349-4,861,730)	5,839,861(5,325,646-6,354,076)	7,510,772(6,902,375-8,119,168)
2027		2,321,097(1,857,095-2,785,098)	3,158,478(2,697,139-3,619,817)	4,421,411(3,917,717-4,925,106)	5,815,841(5,232,921-6,398,760)	7,560,716(6,853,421-8,268,012)
2028		2,337,773(1,847,019-2,828,527)	3,182,270(2,683,050-3,681,490)	4,437,371(3,878,534-4,996,207)	5,810,393(5,153,218-6,467,567)	7,568,095(6,759,002-8,377,188)
2029		2,353,890(1,839,086-2,868,693)	3,209,495(2,670,603-3,748,388)	4,456,158(3,838,323-5,073,993)	5,809,951(5,073,259-6,546,643)	7,536,573(6,623,672-8,449,474)
2030		2,368,405(1,831,243-2,905,567)	3,237,387(2,656,129-3,818,645)	4,476,135(3,794,769-5,157,501)	5,812,357(4,990,591-6,634,123)	7,483,279(6,463,817-8,502,741)
2031		2,380,613(1,821,087-2,940,140)	3,265,188(2,638,298-3,892,078)	4,500,410(3,750,302-5,250,517)	5,821,514(4,908,588-6,734,440)	7,431,808(6,300,929-8,562,688)
2032		2,392,591(1,808,719-2,976,463)	3,291,624(2,615,832-3,967,415)	4,530,201(3,705,735-5,354,667)	5,838,649(4,828,156-6,849,142)	7,404,635(6,154,081-8,655,188)
2033		2,394,953(1,786,055-3,003,852)	3,317,002(2,588,932-4,045,071)	4,566,743(3,661,803-5,471,683)	5,862,758(4,748,228-6,977,288)	7,401,442(6,022,151-8,780,733)
2034		2,394,790(1,757,932-3,031,648)	3,341,730(2,557,823-4,125,637)	4,608,432(3,616,840-5,600,023)	5,890,869(4,666,084-7,115,654)	7,404,935(5,890,242-8,919,628)
2035		2,393,429(1,725,065-3,061,793)	3,364,337(2,521,175-4,207,499)	4,651,306(3,567,430-5,735,182)	5,920,831(4,579,764-7,261,898)	7,412,381(5,755,839-9,068,923)
2036		2,391,871(1,688,111-3,095,632)	3,383,820(2,478,092-4,289,548)	4,694,273(3,512,836-5,875,709)	5,956,755(4,492,500-7,421,010)	7,428,759(5,622,787-9,234,732)
2037		2,388,787(1,646,219-3,131,356)	3,403,136(2,430,639-4,375,633)	4,735,502(3,451,814-6,019,190)	6,000,269(4,405,270-7,595,269)	7,455,647(5,491,902-9,419,391)
2038		2,392,638(1,605,289-3,179,986)	3,408,893(2,369,370-4,448,415)	4,775,442(3,384,779-6,166,104)	6,053,037(4,318,827-7,787,248)	7,491,791(5,361,711-9,621,870)
2039		2,395,129(1,559,703-3,230,554)	3,411,185(2,301,829-4,520,541)	4,814,686(3,312,037-6,317,335)	6,112,955(4,231,030-7,994,879)	7,533,416(5,228,914-9,837,918)
2040		2,396,041(1,509,584-3,282,499)	3,411,890(2,229,456-4,594,325)	4,851,120(3,231,883-6,470,358)	6,174,783(4,137,711-8,211,854)	7,577,791(5,091,107-10,064,475)
2041		2,395,885(1,455,522-3,336,249)	3,412,428(2,153,284-4,671,572)	4,883,295(3,143,390-6,623,201)	6,237,063(4,037,852-8,436,275)	7,630,187(4,951,614-10,308,760)
2042		2,395,025(1,397,970-3,392,080)	3,410,890(2,072,216-4,749,565)	4,915,480(3,049,341-6,781,620)	6,297,366(3,929,889-8,664,843)	7,692,703(4,811,201-10,574,206)
2043		2,393,818(1,337,329-3,450,307)	3,419,409(1,993,532-4,845,287)	4,928,248(2,938,007-6,918,489)	6,356,293(3,814,190-8,898,395)	7,767,510(4,670,368-10,864,651)
2044		2,392,849(1,274,063-3,511,636)	3,426,131(1,909,912-4,942,349)	4,936,196(2,819,047-7,053,344)	6,414,645(3,690,988-9,138,302)	7,851,949(4,526,457-11,177,441)
2045		2,392,602(1,208,499-3,576,706)	3,430,735(1,821,351-5,040,119)	4,942,028(2,694,226-7,189,829)	6,469,613(3,558,266-9,380,960)	7,939,311(4,374,697-11,503,925)
2046		2,393,351(1,140,785-3,645,916)	3,433,947(1,728,404-5,139,490)	4,947,787(2,564,701-7,330,872)	6,519,260(3,414,964-9,623,557)	8,027,736(4,213,809-11,841,662)
2047		2,395,035(1,070,864-3,719,207)	3,436,288(1,631,448-5,241,127)	4,950,702(2,429,051-7,472,352)	6,569,288(3,264,048-9,874,528)	8,114,098(4,042,006-12,186,189)
2048		2,397,548(998,637-3,796,458)	3,438,269(1,530,789-5,345,750)	4,968,459(2,295,618-7,641,299)	6,593,620(3,092,975-10,094,266)	8,199,184(3,859,554-12,538,814)
2049		2,401,022(924,091-3,877,953)	3,440,725(1,426,792-5,454,658)	4,983,828(2,155,562-7,812,094)	6,611,784(2,912,265-10,311,302)	8,284,044(3,666,525-12,901,563)
2050		2,405,646(847,191-3,964,101)	3,444,355(1,319,657-5,569,053)	4,996,335(2,008,786-7,983,884)	6,627,368(2,723,718-10,531,017)	8,365,059(3,460,713-13,269,405)
2020	Male	1,722,254(1,655,273-1,789,235)	2,405,837(2,339,301-2,472,374)	3,452,961(3,379,752-3,526,170)	4,501,570(4,417,693-4,585,446)	5,223,508(5,133,266-5,313,749)
2021		1,734,232(1,617,036-1,851,427)	2,417,855(2,305,637-2,530,072)	3,429,422(3,315,121-3,543,722)	4,527,803(4,402,912-4,652,694)	5,326,537(5,195,996-5,457,078)
2022		1,746,932(1,537,321-1,956,542)	2,431,190(2,235,276-2,627,105)	3,418,040(3,228,884-3,607,195)	4,541,056(4,342,679-4,739,433)	5,411,814(5,210,013-5,613,615)
2023		1,760,259(1,467,577-2,052,941)	2,445,556(2,173,888-2,717,224)	3,420,236(3,161,117-3,679,355)	4,534,911(4,265,954-4,803,868)	5,479,825(5,204,012-5,755,637)
2024		1,773,862(1,421,550-2,126,175)	2,461,192(2,133,883-2,788,500)	3,429,777(3,115,897-3,743,658)	4,510,328(4,184,162-4,836,494)	5,538,622(5,195,251-5,881,994)
2025		1,787,322(1,393,424-2,181,221)	2,477,674(2,109,600-2,845,749)	3,444,095(3,085,731-3,802,459)	4,476,970(4,102,131-4,851,808)	5,586,282(5,178,715-5,993,848)
2026		1,801,322(1,376,195-2,226,449)	2,495,488(2,094,506-2,896,469)	3,462,070(3,063,476-3,860,664)	4,447,463(4,026,218-4,868,709)	5,620,560(5,148,178-6,092,943)
2027		1,815,557(1,365,424-2,265,690)	2,514,446(2,084,225-2,944,666)	3,482,076(3,044,077-3,920,075)	4,433,897(3,964,149-4,903,646)	5,638,799(5,099,200-6,178,398)
2028		1,829,633(1,358,838-2,300,428)	2,534,434(2,076,120-2,992,749)	3,503,718(3,025,122-3,982,313)	4,438,130(3,915,594-4,960,666)	5,633,017(5,024,118-6,241,917)
2029		1,843,182(1,355,273-2,331,091)	2,554,949(2,068,191-3,041,707)	3,527,338(3,005,599-4,049,077)	4,452,062(3,872,112-5,032,012)	5,604,434(4,924,447-6,284,421)
2030		1,855,534(1,353,507-2,357,561)	2,575,364(2,058,947-3,091,780)	3,552,329(2,984,132-4,120,526)	4,472,364(3,830,016-5,114,711)	5,565,074(4,811,360-6,318,788)
2031		1,866,462(1,351,666-2,381,258)	2,596,667(2,048,516-3,144,818)	3,579,401(2,960,784-4,198,017)	4,497,611(3,787,727-5,207,495)	5,530,686(4,698,977-6,362,394)
2032		1,877,984(1,349,719-2,406,249)	2,618,411(2,036,142-3,200,680)	3,608,292(2,935,059-4,281,524)	4,525,709(3,743,349-5,308,069)	5,516,364(4,600,009-6,432,719)
2033		1,881,264(1,340,187-2,422,342)	2,640,029(2,021,163-3,258,895)	3,638,824(2,906,638-4,371,011)	4,556,126(3,696,389-5,415,862)	5,524,418(4,515,668-6,533,168)
2034		1,882,434(1,326,724-2,438,144)	2,661,002(2,003,041-3,318,962)	3,670,284(2,874,823-4,465,745)	4,589,318(3,647,088-5,531,549)	5,544,758(4,436,871-6,652,645)
2035		1,882,287(1,309,405-2,455,168)	2,680,363(1,980,888-3,379,838)	3,701,788(2,838,863-4,564,713)	4,624,514(3,594,628-5,654,399)	5,573,272(4,359,719-6,786,825)
2036		1,881,372(1,288,353-2,474,390)	2,697,781(1,954,214-3,441,348)	3,734,739(2,799,975-4,669,503)	4,662,642(3,539,719-5,785,564)	5,608,200(4,282,584-6,933,815)
2037		1,878,347(1,262,583-2,494,112)	2,716,184(1,924,901-3,507,467)	3,768,496(2,757,680-4,779,312)	4,703,375(3,482,024-5,924,725)	5,646,950(4,203,285-7,090,616)
2038		1,881,519(1,237,659-2,525,380)	2,722,750(1,883,812-3,561,687)	3,802,254(2,711,338-4,893,171)	4,746,502(3,421,259-6,071,746)	5,688,906(4,121,192-7,256,620)
2039		1,883,692(1,208,766-2,558,617)	2,726,359(1,837,414-3,615,304)	3,835,263(2,660,296-5,010,231)	4,791,082(3,356,566-6,225,599)	5,734,641(4,036,444-7,432,837)
2040		1,884,663(1,175,948-2,593,378)	2,728,150(1,786,564-3,669,736)	3,866,148(2,603,424-5,128,872)	4,835,964(3,286,965-6,384,962)	5,783,187(3,947,972-7,618,403)
2041		1,884,809(1,139,642-2,629,976)	2,728,899(1,731,861-3,725,938)	3,894,429(2,540,405-5,248,452)	4,882,980(3,213,743-6,552,216)	5,835,698(3,856,395-7,815,001)
2042		1,884,408(1,100,215-2,668,602)	2,726,651(1,672,203-3,781,099)	3,924,341(2,473,949-5,374,733)	4,931,292(3,136,235-6,726,349)	5,891,763(3,761,181-8,022,346)
2043		1,883,741(1,058,008-2,709,473)	2,733,523(1,615,006-3,852,041)	3,937,234(2,392,497-5,481,972)	4,979,857(3,053,622-6,906,092)	5,951,131(3,661,869-8,240,393)
2044		1,883,276(1,013,432-2,753,120)	2,739,060(1,553,760-3,924,359)	3,945,987(2,304,661-5,587,313)	5,027,724(2,965,091-7,090,356)	6,012,654(3,557,394-8,467,913)
2045		1,883,405(966,792-2,800,018)	2,742,965(1,488,445-3,997,485)	3,952,235(2,211,599-5,692,871)	5,073,092(2,869,292-7,276,892)	6,074,897(3,446,547-8,703,247)
2046		1,884,333(918,245-2,850,421)	2,745,774(1,419,501-4,072,046)	3,957,097(2,114,050-5,800,144)	5,115,317(2,765,836-7,464,797)	6,140,164(3,330,511-8,949,818)
2047		1,886,031(867,795-2,904,268)	2,747,888(1,347,250-4,148,526)	3,957,725(2,010,633-5,904,818)	5,159,983(2,657,625-7,662,340)	6,207,427(3,208,445-9,206,409)
2048		1,888,417(815,402-2,961,431)	2,749,722(1,271,970-4,227,475)	3,971,793(1,910,151-6,033,435)	5,182,447(2,532,219-7,832,675)	6,275,387(3,079,382-9,471,393)
2049		1,891,585(761,089-3,022,081)	2,751,946(1,193,995-4,309,897)	3,984,079(1,804,548-6,163,611)	5,199,671(2,399,044-8,000,299)	6,342,836(2,942,360-9,743,312)
2050		1,895,692(704,867-3,086,517)	2,755,132(1,113,530-4,396,733)	3,994,142(1,693,715-6,294,569)	5,213,764(2,259,293-8,168,235)	6,407,505(2,795,908-10,019,101)

## Sheet: sTable 4
sTable 4. Projection of rate of disease-adjusted life years by age and sex from 2020 to 2050, Related to Figure 2
Year	Sex	15 to 19 years	20 to 24 years	25 to 29 years	30 to 34 years	35 to 39 years
2020	Female	727.27(714.21-740.50)	1,033.36(1,014.95-1,052.00)	1,484.14(1,457.81-1,510.80)	1,937.11(1,902.84-1,971.81)	2,442.95(2,399.78-2,486.64)
2021		727.04(710.96-743.45)	1,032.74(1,010.04-1,055.89)	1,485.05(1,452.52-1,518.23)	1,944.13(1,901.63-1,987.48)	2,447.16(2,393.72-2,501.65)
2022		727.17(706.34-748.61)	1,032.55(1,003.10-1,062.85)	1,485.48(1,443.22-1,528.98)	1,951.09(1,895.64-2,008.14)	2,452.39(2,382.76-2,524.05)
2023		727.62(700.67-755.60)	1,032.71(994.59-1,072.29)	1,485.82(1,431.04-1,542.67)	1,957.46(1,885.35-2,032.29)	2,459.00(2,368.47-2,552.97)
2024		728.14(694.01-763.88)	1,032.79(984.50-1,083.33)	1,485.77(1,416.37-1,558.40)	1,962.37(1,870.76-2,058.25)	2,466.92(2,351.80-2,587.41)
2025		728.54(686.38-773.06)	1,032.39(972.76-1,095.34)	1,484.89(1,399.20-1,575.36)	1,965.14(1,851.78-2,084.82)	2,475.76(2,332.99-2,626.50)
2026		729.04(678.17-783.25)	1,032.25(960.32-1,108.90)	1,484.27(1,380.92-1,594.40)	1,966.71(1,829.81-2,112.59)	2,485.20(2,312.23-2,669.50)
2027		729.78(669.61-794.53)	1,032.67(947.60-1,124.21)	1,484.33(1,362.12-1,615.83)	1,967.73(1,805.77-2,142.01)	2,494.66(2,289.34-2,715.56)
2028		730.78(660.76-806.93)	1,033.58(934.62-1,141.18)	1,484.97(1,342.86-1,639.47)	1,968.70(1,780.34-2,173.48)	2,503.47(2,263.97-2,763.85)
2029		731.96(651.52-820.40)	1,034.64(921.14-1,159.42)	1,485.53(1,322.63-1,664.58)	1,969.24(1,753.33-2,206.54)	2,510.52(2,235.29-2,813.03)
2030		733.22(641.78-834.91)	1,035.56(906.93-1,178.59)	1,485.46(1,301.02-1,690.55)	1,968.74(1,724.33-2,240.50)	2,514.93(2,202.74-2,862.05)
2031		734.55(631.57-850.49)	1,036.67(892.39-1,199.05)	1,485.83(1,279.09-1,718.50)	1,968.68(1,694.80-2,276.90)	2,517.90(2,167.64-2,912.08)
2032		735.97(620.94-867.16)	1,038.16(877.73-1,221.00)	1,487.06(1,257.29-1,748.94)	1,969.59(1,665.31-2,316.37)	2,520.27(2,130.94-2,963.98)
2033		737.48(609.94-884.96)	1,040.06(862.99-1,244.53)	1,489.06(1,235.57-1,781.79)	1,971.35(1,635.80-2,358.80)	2,522.68(2,093.30-3,018.45)
2034		739.10(598.61-903.91)	1,042.27(848.05-1,269.59)	1,491.34(1,213.54-1,816.51)	1,973.07(1,605.58-2,403.19)	2,524.62(2,054.43-3,074.93)
2035		740.84(587.00-924.04)	1,044.61(832.74-1,296.12)	1,493.46(1,190.88-1,852.64)	1,974.05(1,574.14-2,448.72)	2,525.35(2,013.79-3,132.55)
2036		742.70(575.15-945.39)	1,047.11(817.08-1,324.20)	1,495.93(1,168.07-1,890.77)	1,975.68(1,542.71-2,497.11)	2,526.73(1,973.03-3,193.53)
2037		744.70(563.09-967.98)	1,049.78(801.12-1,353.90)	1,499.00(1,145.37-1,931.27)	1,978.54(1,511.78-2,549.10)	2,529.46(1,932.77-3,258.82)
2038		746.85(550.87-991.86)	1,052.63(784.87-1,385.29)	1,502.74(1,122.82-1,974.30)	1,982.51(1,481.27-2,604.65)	2,533.38(1,892.90-3,328.31)
2039		749.14(538.51-1,017.07)	1,055.68(768.40-1,418.45)	1,506.97(1,100.25-2,019.76)	1,986.92(1,450.69-2,663.01)	2,537.36(1,852.61-3,400.66)
2040		751.61(526.06-1,043.67)	1,058.94(751.72-1,453.44)	1,511.47(1,077.46-2,067.54)	1,991.21(1,419.64-2,723.53)	2,540.48(1,811.29-3,474.73)
2041		754.25(513.54-1,071.71)	1,062.42(734.89-1,490.35)	1,516.26(1,054.46-2,117.80)	1,996.04(1,388.69-2,787.11)	2,544.55(1,770.32-3,552.97)
2042		757.07(500.98-1,101.24)	1,066.14(717.93-1,529.25)	1,521.36(1,031.30-2,170.67)	2,001.77(1,358.11-2,854.32)	2,550.31(1,730.26-3,636.51)
2043		760.09(488.40-1,132.33)	1,070.12(700.89-1,570.23)	1,526.79(1,008.00-2,226.27)	2,008.47(1,327.94-2,925.40)	2,557.60(1,690.97-3,725.31)
2044		763.33(475.84-1,165.03)	1,074.37(683.80-1,613.38)	1,532.57(984.59-2,284.75)	2,015.92(1,298.00-3,000.23)	2,565.58(1,651.90-3,818.36)
2045		766.78(463.31-1,199.44)	1,078.91(666.70-1,658.78)	1,538.73(961.12-2,346.24)	2,023.82(1,268.04-3,078.65)	2,573.52(1,612.57-3,914.73)
2046		770.46(450.83-1,235.61)	1,083.75(649.60-1,706.55)	1,545.30(937.62-2,410.89)	2,032.21(1,238.08-3,160.87)	2,582.27(1,573.62-4,015.76)
2047		774.39(438.43-1,273.63)	1,088.91(632.55-1,756.78)	1,552.28(914.12-2,478.85)	2,041.10(1,208.14-3,247.09)	2,592.31(1,535.33-4,122.30)
2048		778.58(426.11-1,313.59)	1,094.41(615.58-1,809.60)	1,559.71(890.68-2,550.28)	2,050.54(1,178.26-3,337.55)	2,603.73(1,497.76-4,234.73)
2049		783.04(413.91-1,355.58)	1,100.26(598.69-1,865.12)	1,567.62(867.30-2,625.35)	2,060.56(1,148.47-3,432.47)	2,616.24(1,460.68-4,352.88)
2050		787.79(401.83-1,399.70)	1,106.49(581.93-1,923.46)	1,576.02(844.04-2,704.23)	2,071.19(1,118.79-3,532.08)	2,629.47(1,423.81-4,476.50)
2020	Male	533.74(525.44-542.12)	775.77(763.81-787.85)	1,130.15(1,112.81-1,147.67)	1,479.67(1,457.03-1,502.54)	1,858.67(1,830.27-1,887.35)
2021		533.61(523.03-544.34)	774.52(759.27-789.99)	1,127.85(1,105.71-1,150.30)	1,480.47(1,451.47-1,509.88)	1,856.73(1,820.41-1,893.56)
2022		533.60(519.51-547.98)	773.61(753.27-794.36)	1,125.40(1,095.87-1,155.53)	1,481.14(1,442.32-1,520.74)	1,855.56(1,806.97-1,905.13)
2023		533.61(515.07-552.66)	773.04(746.26-800.55)	1,123.14(1,084.28-1,163.05)	1,481.33(1,430.12-1,533.93)	1,855.23(1,791.13-1,921.07)
2024		533.57(509.87-558.10)	772.68(738.44-808.12)	1,121.08(1,071.44-1,172.45)	1,480.53(1,415.01-1,548.34)	1,855.69(1,773.58-1,940.64)
2025		533.50(504.06-564.23)	772.40(729.85-816.80)	1,119.09(1,057.48-1,183.36)	1,478.42(1,397.07-1,563.31)	1,856.71(1,754.56-1,963.29)
2026		533.80(498.14-571.35)	772.35(720.81-826.61)	1,117.48(1,042.96-1,195.93)	1,475.67(1,377.29-1,579.24)	1,858.04(1,734.18-1,988.42)
2027		534.51(492.21-579.50)	772.50(711.40-837.46)	1,116.39(1,028.14-1,210.22)	1,472.78(1,356.37-1,596.52)	1,859.27(1,712.33-2,015.46)
2028		535.57(486.21-588.60)	772.70(701.54-849.14)	1,115.85(1,013.12-1,226.18)	1,470.18(1,334.85-1,615.51)	1,859.97(1,688.77-2,043.82)
2029		536.81(480.00-598.51)	772.86(691.18-861.54)	1,115.65(997.79-1,243.60)	1,467.90(1,312.85-1,636.22)	1,859.49(1,663.09-2,072.70)
2030		538.10(473.42-609.16)	773.01(680.41-874.71)	1,115.59(982.00-1,262.29)	1,465.76(1,290.25-1,658.47)	1,857.43(1,635.05-2,101.62)
2031		539.44(466.49-620.58)	773.71(669.77-889.23)	1,115.92(966.03-1,282.48)	1,464.17(1,267.53-1,682.67)	1,854.63(1,605.57-2,131.38)
2032		540.85(459.25-632.77)	775.06(659.35-905.25)	1,116.57(949.90-1,304.10)	1,463.32(1,244.92-1,709.04)	1,851.72(1,575.36-2,162.64)
2033		542.32(451.73-645.77)	776.92(649.06-922.65)	1,117.35(933.47-1,326.91)	1,463.24(1,222.46-1,737.63)	1,849.25(1,544.96-2,196.00)
2034		543.87(443.96-659.59)	779.08(638.67-941.25)	1,118.09(916.63-1,350.75)	1,463.65(1,199.96-1,768.17)	1,847.24(1,514.45-2,231.54)
2035		545.50(435.97-674.26)	781.34(628.00-960.92)	1,118.88(899.49-1,375.75)	1,464.31(1,177.22-1,800.44)	1,845.47(1,483.66-2,269.06)
2036		547.21(427.78-689.79)	783.71(617.05-981.71)	1,120.50(882.71-1,402.87)	1,465.53(1,154.55-1,834.82)	1,844.46(1,453.09-2,309.20)
2037		549.03(419.43-706.22)	786.21(605.85-1,003.67)	1,123.09(866.42-1,432.35)	1,467.23(1,131.92-1,871.24)	1,844.45(1,422.96-2,352.30)
2038		550.94(410.94-723.57)	788.83(594.43-1,026.87)	1,126.48(850.47-1,464.05)	1,469.15(1,109.16-1,909.42)	1,845.48(1,393.30-2,398.47)
2039		552.96(402.33-741.88)	791.59(582.81-1,051.35)	1,130.34(834.57-1,497.65)	1,471.08(1,086.15-1,949.09)	1,847.19(1,363.88-2,447.38)
2040		555.10(393.64-761.17)	794.50(571.02-1,077.16)	1,134.40(818.47-1,532.95)	1,473.12(1,062.97-1,990.50)	1,849.29(1,334.44-2,498.73)
2041		557.37(384.87-781.50)	797.58(559.08-1,104.36)	1,138.66(802.18-1,570.04)	1,476.31(1,040.42-2,035.04)	1,852.16(1,305.32-2,553.10)
2042		559.76(376.05-802.89)	800.82(547.02-1,133.01)	1,143.14(785.74-1,609.02)	1,480.85(1,018.62-2,083.09)	1,855.72(1,276.47-2,610.42)
2043		562.29(367.20-825.39)	804.25(534.87-1,163.16)	1,147.86(769.16-1,649.98)	1,486.50(997.38-2,134.48)	1,859.63(1,247.70-2,670.29)
2044		564.98(358.33-849.05)	807.88(522.66-1,194.89)	1,152.84(752.46-1,693.02)	1,492.83(976.37-2,188.75)	1,863.61(1,218.84-2,732.40)
2045		567.81(349.47-873.91)	811.71(510.40-1,228.26)	1,158.08(735.67-1,738.26)	1,499.49(955.29-2,245.58)	1,867.82(1,190.01-2,797.07)
2046		570.81(340.62-900.04)	815.75(498.12-1,263.33)	1,163.62(718.82-1,785.78)	1,506.48(934.17-2,305.12)	1,873.56(1,162.05-2,866.31)
2047		573.99(331.80-927.49)	820.03(485.85-1,300.20)	1,169.45(701.94-1,835.70)	1,513.84(913.01-2,367.51)	1,881.09(1,135.11-2,940.68)
2048		577.35(323.03-956.32)	824.55(473.59-1,338.93)	1,175.61(685.04-1,888.14)	1,521.58(891.85-2,432.92)	1,890.12(1,108.95-3,019.96)
2049		580.89(314.31-986.59)	829.32(461.38-1,379.62)	1,182.11(668.17-1,943.20)	1,529.73(870.70-2,501.50)	1,900.10(1,083.21-3,103.53)
2050		584.64(305.67-1,018.38)	834.36(449.22-1,422.36)	1,188.96(651.33-2,001.03)	1,538.31(849.59-2,573.43)	1,910.58(1,057.57-3,190.90)

## Sheet: sTable 5
sTable 5. The number and rate of prevalence for musculoskeletal disorders in 1990 and 2019 and average annual percent change between 1990 and 2019, by age group and causes, Related to Figure 3
	1990	2019	1990-1999	2000-2009	2010-2019	1990-2019
	N(95%CI)	N(95%CI)	APC(95%CI)	APC(95%CI)	APC(95%CI)	AAPC(95%CI)
Number
Overall MSK
Aged 15-19 y	30,177,451(23,266,735-38,573,967)	35,240,477(27,743,302-44,232,053)	0.82(0.71,0.93)	0.79(0.74,0.84)	0.05(-0.18,0.28)	0.54(0.46,0.63)
Aged 20-24 y	41,364,950(33,021,405-50,984,489)	49,496,266(40,456,360-59,911,326)	0.03(-0.02,0.09)	1.89(1.81,1.96)	-0.04(-0.26,0.18)	0.60(0.52,0.69)
Aged 25-29 y	53,747,498(43,527,753-65,472,256)	72,482,701(59,561,155-88,043,995)	0.90(0.77,1.03)	1.10(0.96,1.23)	1.12(1.07,1.18)	1.04(0.97,1.10)
Aged 30-34 y	61,186,624(49,326,519-73,436,069)	93,395,285(76,352,110-112,408,656)	1.92(1.77,2.07)	0.65(0.57,0.73)	1.89(1.79,2.00)	1.47(1.40,1.54)
Aged 35-39 y	71,259,515(59,694,521-83,977,890)	108,458,051(91,677,190-125,957,108)	1.71(1.65,1.77)	1.51(1.43,1.59)	1.08(1.02,1.14)	1.45(1.41,1.49)
Gout
Aged 15-19 y	21,525(6,005-45,144)	26,092(7,391-54,398)	0.87(0.72,1.01)	1.31(1.13,1.49)	-0.18(-0.26,-0.11)	0.67(0.59,0.75)
Aged 20-24 y	174,312(92,764-276,876)	217,202(117,461-343,165)	0.18(0.04,0.32)	2.68(2.59,2.76)	-0.58(-0.70,-0.47)	0.76(0.67,0.84)
Aged 25-29 y	530,940(316,522-812,455)	780,305(473,854-1,165,742)	1.49(1.28,1.69)	1.29(1.11,1.48)	1.17(0.64,1.70)	1.32(1.13,1.52)
Aged 30-34 y	955,754(613,318-1,441,312)	1,657,448(1,080,885-2,457,508)	2.92(2.29,3.54)	0.84(0.63,1.06)	2.32(2.15,2.50)	1.96(1.73,2.19)
Aged 35-39 y	1,502,212(1,044,002-2,125,149)	2,532,813(1,781,649-3,532,935)	2.13(1.91,2.34)	2.30(2.03,2.57)	0.96(0.74,1.17)	1.81(1.67,1.95)
Low back pain
Aged 15-19 y	22,493,560(15,783,479-31,374,781)	23,754,721(16,680,525-33,102,926)	0.21(0.11,0.31)	0.49(0.43,0.55)	-0.17(-0.34,0.01)	0.19(0.12,0.26)
Aged 20-24 y	25,861,284(18,146,357-35,840,214)	26,760,873(18,774,786-37,135,418)	-0.67(-0.74,-0.60)	1.46(1.38,1.54)	-0.54(-0.75,-0.34)	0.10(0.03,0.17)
Aged 25-29 y	28,892,208(20,433,720-38,398,487)	32,030,154(22,445,818-42,844,808)	-0.22(-0.36,-0.08)	0.86(0.73,1.00)	0.44(0.30,0.59)	0.35(0.26,0.44)
Aged 30-34 y	30,613,379(22,185,817-41,703,003)	37,044,478(26,729,386-50,598,555)	0.49(0.29,0.69)	0.49(0.29,0.69)	1.04(1.00,1.09)	0.66(0.56,0.75)
Aged 35-39 y	34,694,814(25,061,975-46,454,115)	42,853,646(30,759,910-57,625,126)	0.52(0.44,0.59)	1.02(0.93,1.10)	0.62(0.58,0.67)	0.73(0.69,0.78)
Neck pain
Aged 15-19 y	3,903,342(2,062,237-6,421,677)	4,286,570(2,261,477-6,955,142)	0.25(0.15,0.36)	0.39(0.33,0.45)	0.41(0.16,0.66)	0.34(0.25,0.43)
Aged 20-24 y	5,981,522(3,268,017-10,523,275)	6,562,671(3,631,121-11,529,495)	-0.34(-0.41,-0.27)	1.50(1.39,1.61)	-0.50(-0.67,-0.33)	0.30(0.23,0.37)
Aged 25-29 y	8,541,495(4,640,386-15,234,223)	10,822,825(5,969,256-19,196,447)	1.05(0.94,1.17)	0.08(-0.04,0.19)	1.31(1.23,1.39)	0.81(0.75,0.87)
Aged 30-34 y	11,569,763(6,384,964-19,661,048)	16,989,945(9,493,477-28,816,311)	2.41(2.25,2.57)	-0.40(-0.47,-0.34)	2.39(2.28,2.51)	1.34(1.27,1.41)
Aged 35-39 y	14,312,659(8,342,951-23,261,457)	20,339,086(11,881,183-33,073,965)	1.72(1.45,1.98)	0.85(0.58,1.11)	0.93(0.82,1.05)	1.21(1.08,1.34)
Osteoarthritis
Aged 15-19 y	0(0-0)	0(0-0)	-	-	-	-
Aged 20-24 y	0(0-0)	0(0-0)	-	-	-	-
Aged 25-29 y	0(0-0)	0(0-0)	-	-	-	-
Aged 30-34 y	806,077(600,149-1,033,007)	1,336,719(1,008,835-1,688,824)	2.46(2.24,2.69)	1.27(1.16,1.39)	1.59(1.49,1.69)	1.77(1.69,1.86)
Aged 35-39 y	5,614,027(4,432,855-6,946,715)	8,831,566(6,999,792-10,879,607)	2.14(1.78,2.51)	2.16(1.76,2.56)	0.40(0.32,0.48)	1.58(1.41,1.75)
Other musculoskeletal disorders
Aged 15-19 y	4,661,464(2,755,373-6,900,792)	8,297,342(5,722,841-11,224,492)	3.46(3.07,3.84)	2.05(1.81,2.30)	0.62(0.58,0.67)	2.01(1.87,2.15)
Aged 20-24 y	11,098,833(7,820,311-14,460,731)	18,076,944(13,861,613-22,527,932)	1.75(1.55,1.95)	2.51(2.45,2.58)	0.68(0.55,0.82)	1.67(1.59,1.76)
Aged 25-29 y	19,129,865(13,217,013-25,240,131)	33,229,009(23,979,589-42,828,924)	2.18(2.07,2.28)	1.76(1.71,1.82)	1.83(1.77,1.88)	1.92(1.88,1.96)
Aged 30-34 y	22,367,249(16,005,231-29,795,268)	43,847,320(32,588,079-56,996,008)	3.26(3.18,3.34)	1.41(1.33,1.50)	2.62(2.56,2.67)	2.37(2.32,2.41)
Aged 35-39 y	22,997,177(16,265,305-30,572,161)	45,673,955(33,905,227-58,970,297)	3.09(2.89,3.28)	2.24(2.12,2.35)	1.81(1.75,1.87)	2.38(2.31,2.46)
Rheumatoid arthritis
Aged 15-19 y	167,157(125,359-215,515)	208,599(155,850-270,255)	1.13(0.94,1.32)	1.26(1.18,1.34)	-0.18(-0.25,-0.12)	0.76(0.68,0.84)
Aged 20-24 y	296,304(226,844-386,134)	388,230(295,112-510,648)	0.59(0.49,0.70)	2.34(2.23,2.44)	-0.39(-0.67,-0.10)	0.92(0.80,1.04)
Aged 25-29 y	411,258(326,357-512,457)	610,958(481,935-766,888)	1.60(1.32,1.89)	1.47(1.36,1.58)	0.91(0.76,1.06)	1.34(1.23,1.46)
Aged 30-34 y	503,455(412,477-610,334)	856,954(700,186-1,044,423)	2.77(2.35,3.19)	0.93(0.77,1.09)	1.96(1.66,2.27)	1.83(1.65,2.01)
Aged 35-39 y	633,590(533,275-757,532)	1,061,538(888,217-1,277,136)	2.35(2.21,2.50)	1.80(1.66,1.95)	1.04(0.84,1.25)	1.76(1.66,1.86)
Rate
Overall MSK
Aged 15-19 y	5,807.79(4,477.79-7,423.73)	5,688.16(4,478.04-7,139.49)	-0.12(-0.16,-0.09)	-0.07(-0.08,-0.05)	-0.02(-0.05,0.01)	-0.08(-0.09,-0.06)
Aged 20-24 y	8,395.98(6,702.46-10,348.49)	8,247.39(6,741.10-9,982.82)	-0.31(-0.34,-0.27)	-0.15(-0.23,-0.08)	0.25(0.11,0.39)	-0.06(-0.11,-0.01)
Aged 25-29 y	12,136.91(9,829.15-14,784.52)	11,971.31(9,837.18-14,541.43)	-0.47(-0.54,-0.40)	0.16(0.10,0.21)	0.21(0.08,0.34)	-0.05(-0.10,0.01)
Aged 30-34 y	15,866.71(12,791.19-19,043.19)	15,521.06(12,688.71-18,680.84)	-0.54(-0.63,-0.44)	0.19(0.17,0.20)	0.05(0.03,0.08)	-0.08(-0.11,-0.05)
Aged 35-39 y	20,201.58(16,922.98-23,807.15)	20,048.58(16,946.62-23,283.30)	-0.30(-0.36,-0.25)	0.12(0.11,0.14)	0.15(0.12,0.19)	-0.02(-0.05,0.00)
Gout
Aged 15-19 y	4.14(1.16-8.69)	4.21(1.19-8.78)	0.00(-0.04,0.03)	0.43(0.32,0.53)	-0.24(-0.29,-0.19)	0.06(0.02,0.10)
Aged 20-24 y	35.38(18.83-56.20)	36.19(19.57-57.18)	-0.21(-0.26,-0.16)	0.69(0.62,0.75)	-0.31(-0.40,-0.22)	0.07(0.02,0.13)
Aged 25-29 y	119.89(71.47-183.46)	128.88(78.26-192.54)	0.22(0.15,0.29)	0.31(0.28,0.34)	0.23(0.16,0.31)	0.26(0.22,0.29)
Aged 30-34 y	247.84(159.04-373.76)	275.45(179.63-408.41)	0.47(0.38,0.56)	0.31(0.29,0.33)	0.35(0.21,0.50)	0.38(0.32,0.43)
Aged 35-39 y	425.87(295.97-602.47)	468.19(329.34-653.07)	0.20(0.16,0.23)	0.84(0.78,0.91)	-0.07(-0.18,0.05)	0.33(0.28,0.37)
Low back pain
Aged 15-19 y	4,328.99(3,037.60-6,038.22)	3,834.25(2,692.40-5,343.14)	-0.61(-0.65,-0.57)	-0.32(-0.34,-0.30)	-0.26(-0.36,-0.17)	-0.42(-0.45,-0.38)
Aged 20-24 y	5,249.15(3,683.23-7,274.60)	4,459.07(3,128.38-6,187.75)	-1.00(-1.06,-0.94)	-0.51(-0.71,-0.30)	-0.11(-0.29,0.07)	-0.55(-0.64,-0.47)
Aged 25-29 y	6,524.25(4,614.21-8,670.90)	5,290.13(3,707.17-7,076.29)	-1.53(-1.69,-1.37)	-0.10(-0.20,0.00)	-0.46(-0.61,-0.30)	-0.72(-0.80,-0.64)
Aged 30-34 y	7,938.56(5,753.15-10,814.28)	6,156.30(4,442.07-8,408.81)	-1.97(-2.00,-1.93)	-0.04(-0.13,0.04)	-0.78(-0.81,-0.74)	-0.88(-0.92,-0.84)
Aged 35-39 y	9,835.74(7,104.90-13,169.42)	7,921.54(5,686.00-10,652.06)	-1.45(-1.58,-1.32)	-0.38(-0.48,-0.27)	-0.29(-0.37,-0.22)	-0.74(-0.80,-0.68)
Neck pain
Aged 15-19 y	751.22(396.89-1,235.88)	691.89(365.02-1,122.63)	-0.70(-0.76,-0.64)	-0.45(-0.50,-0.41)	0.36(0.14,0.59)	-0.29(-0.36,-0.21)
Aged 20-24 y	1,214.09(663.32-2,135.94)	1,093.52(605.04-1,921.12)	-0.67(-0.71,-0.64)	-0.38(-0.46,-0.30)	-0.06(-0.12,0.00)	-0.36(-0.40,-0.33)
Aged 25-29 y	1,928.78(1,047.86-3,440.09)	1,787.51(985.89-3,170.50)	-0.29(-0.37,-0.21)	-0.87(-0.96,-0.79)	0.39(0.35,0.43)	-0.27(-0.31,-0.23)
Aged 30-34 y	3,000.23(1,655.73-5,098.44)	2,823.50(1,577.69-4,788.89)	-0.04(-0.16,0.07)	-0.93(-0.97,-0.89)	0.46(0.38,0.54)	-0.22(-0.26,-0.17)
Aged 35-39 y	4,057.54(2,365.17-6,594.46)	3,759.70(2,196.25-6,113.76)	-0.29(-0.39,-0.20)	-0.53(-0.57,-0.48)	0.03(-0.04,0.11)	-0.27(-0.31,-0.23)
Osteoarthritis
Aged 15-19 y	0.00(0.00-0.00)	0.00(0.00-0.00)	-	-	-	-
Aged 20-24 y	0.00(0.00-0.00)	0.00(0.00-0.00)	-	-	-	-
Aged 25-29 y	0.00(0.00-0.00)	0.00(0.00-0.00)	-	-	-	-
Aged 30-34 y	209.03(155.63-267.88)	222.15(167.66-280.66)	0.05(-0.06,0.15)	0.80(0.66,0.93)	-0.22(-0.29,-0.15)	0.22(0.16,0.28)
Aged 35-39 y	1,591.54(1,256.68-1,969.35)	1,632.52(1,293.92-2,011.11)	0.11(0.10,0.12)	0.64(0.59,0.68)	-0.59(-0.66,-0.52)	0.10(0.07,0.12)
Other musculoskeletal disorders
Aged 15-19 y	897.12(530.28-1,328.09)	1,339.27(923.72-1,811.74)	2.58(2.44,2.71)	1.14(1.06,1.22)	0.54(0.44,0.64)	1.39(1.33,1.45)
Aged 20-24 y	2,252.77(1,587.31-2,935.14)	3,012.10(2,309.71-3,753.75)	1.35(1.31,1.39)	0.59(0.43,0.75)	1.09(0.98,1.21)	1.00(0.93,1.06)
Aged 25-29 y	4,319.78(2,984.58-5,699.56)	5,488.13(3,960.49-7,073.66)	0.84(0.82,0.85)	0.83(0.79,0.87)	0.87(0.82,0.93)	0.83(0.81,0.86)
Aged 30-34 y	5,800.20(4,150.42-7,726.41)	7,286.85(5,415.71-9,471.98)	0.75(0.69,0.81)	0.88(0.84,0.92)	0.71(0.66,0.76)	0.79(0.76,0.82)
Aged 35-39 y	6,519.54(4,611.10-8,667.00)	8,442.88(6,267.42-10,900.72)	1.07(1.01,1.12)	0.80(0.70,0.89)	0.93(0.85,1.01)	0.91(0.86,0.95)
Rheumatoid arthritis
Aged 15-19 y	32.17(24.13-41.48)	33.67(25.16-43.62)	0.18(0.13,0.22)	0.41(0.39,0.43)	-0.16(-0.28,-0.04)	0.16(0.12,0.20)
Aged 20-24 y	60.14(46.04-78.37)	64.69(49.17-85.09)	0.26(0.22,0.30)	0.45(0.44,0.47)	0.00(-0.18,0.18)	0.25(0.20,0.31)
Aged 25-29 y	92.87(73.70-115.72)	100.91(79.60-126.66)	0.26(0.24,0.28)	0.46(0.45,0.46)	0.09(0.01,0.18)	0.28(0.25,0.31)
Aged 30-34 y	130.55(106.96-158.27)	142.41(116.36-173.57)	0.36(0.35,0.37)	0.36(0.35,0.37)	0.13(-0.02,0.27)	0.30(0.25,0.35)
Aged 35-39 y	179.62(151.18-214.76)	196.23(164.19-236.08)	0.38(0.37,0.40)	0.38(0.37,0.40)	0.13(-0.18,0.44)	0.31(0.21,0.40)
APC, annual percentage change; AAPC, average annual percentage change.

## Sheet: sTable 6
sTable 6. The number and rate of disease-adjusted life years (DALYs) for musculoskeletal disorders in 1990 and 2019 and average annual percent change between 1990 and 2019, by age group and causes, Related to Figure 3
	1990	2019	1990-1999	2000-2009	2010-2019	1990-2019
	N(95%CI)	N(95%CI)	APC(95%CI)	APC(95%CI)	APC(95%CI)	AAPC(95%CI)
Number
Overall MSK
Aged 15-19 y	3,427,910(2,262,788-4,983,520)	3,952,984(2,649,967-5,744,660)	0.71(0.58,0.84)	0.75(0.68,0.82)	0.03(-0.19,0.24)	0.50(0.42,0.59)
Aged 20-24 y	4,690,584(3,106,670-6,728,797)	5,528,071(3,693,240-7,848,857)	-0.02(-0.07,0.03)	1.79(1.70,1.88)	-0.11(-0.27,0.05)	0.55(0.48,0.63)
Aged 25-29 y	6,072,710(3,947,175-8,655,378)	8,017,104(5,236,668-11,337,036)	0.78(0.69,0.87)	1.06(0.97,1.15)	1.05(1.02,1.09)	0.96(0.92,1.00)
Aged 30-34 y	6,908,450(4,474,233-9,636,492)	10,272,563(6,719,565-14,282,474)	1.77(1.61,1.93)	0.60(0.51,0.68)	1.81(1.72,1.90)	1.38(1.31,1.45)
Aged 35-39 y	7,873,024(5,331,796-10,966,461)	11,679,210(8,000,280-16,030,833)	1.57(1.51,1.62)	1.42(1.34,1.50)	1.06(1.00,1.11)	1.36(1.32,1.40)
Gout
Aged 15-19 y	754(202-1,716)	915(246-2,064)	0.91(0.81,1.00)	1.37(1.18,1.55)	-0.17(-0.23,-0.11)	0.69(0.61,0.76)
Aged 20-24 y	6,118(2,910-10,869)	7,600(3,684-13,454)	0.18(0.02,0.34)	2.66(2.58,2.75)	-0.59(-0.70,-0.47)	0.75(0.66,0.84)
Aged 25-29 y	18,125(9,515-30,088)	26,654(14,458-43,726)	1.61(1.31,1.91)	1.30(1.07,1.53)	1.16(1.00,1.32)	1.36(1.23,1.50)
Aged 30-34 y	32,281(17,692-53,260)	55,995(31,044-92,029)	2.93(2.33,3.54)	0.84(0.63,1.05)	2.31(2.14,2.47)	1.96(1.74,2.18)
Aged 35-39 y	49,877(29,759-78,857)	84,213(51,315-132,269)	2.14(1.92,2.35)	2.32(2.05,2.58)	0.94(0.73,1.16)	1.81(1.67,1.96)
Low back pain
Aged 15-19 y	2,484,102(1,517,225-3,927,612)	2,625,785(1,605,599-4,121,709)	0.21(0.10,0.31)	0.50(0.44,0.56)	-0.17(-0.35,0.01)	0.19(0.12,0.26)
Aged 20-24 y	2,935,569(1,770,349-4,539,387)	3,043,313(1,827,820-4,684,290)	-0.67(-0.74,-0.61)	1.49(1.41,1.57)	-0.55(-0.75,-0.35)	0.11(0.04,0.18)
Aged 25-29 y	3,334,229(1,970,560-5,132,353)	3,704,790(2,181,181-5,750,419)	-0.21(-0.35,-0.07)	0.88(0.74,1.02)	0.45(0.30,0.59)	0.36(0.27,0.44)
Aged 30-34 y	3,542,055(2,101,209-5,353,671)	4,297,455(2,480,987-6,499,705)	0.50(0.30,0.70)	0.51(0.30,0.71)	1.04(0.99,1.08)	0.67(0.57,0.76)
Aged 35-39 y	4,004,922(2,495,406-5,987,137)	4,956,719(3,066,407-7,503,726)	0.52(0.45,0.60)	1.04(0.96,1.13)	0.61(0.56,0.66)	0.74(0.69,0.78)
Neck pain
Aged 15-19 y	406,369(196,671-744,962)	446,231(219,532-824,451)	0.26(0.16,0.36)	0.40(0.34,0.46)	0.39(0.15,0.64)	0.34(0.25,0.43)
Aged 20-24 y	620,243(294,831-1,217,369)	681,023(327,290-1,341,767)	-0.34(-0.41,-0.27)	1.52(1.41,1.64)	-0.52(-0.70,-0.35)	0.30(0.23,0.38)
Aged 25-29 y	878,754(427,164-1,682,213)	1,115,318(547,868-2,157,681)	1.07(0.96,1.18)	0.09(-0.02,0.20)	1.30(1.22,1.38)	0.82(0.76,0.87)
Aged 30-34 y	1,183,808(583,488-2,211,662)	1,743,356(867,654-3,224,402)	2.44(2.27,2.60)	-0.39(-0.46,-0.32)	2.39(2.27,2.50)	1.35(1.28,1.42)
Aged 35-39 y	1,454,570(778,444-2,473,875)	2,070,370(1,106,378-3,511,745)	1.70(1.50,1.90)	0.94(0.80,1.09)	0.90(0.81,0.99)	1.21(1.13,1.30)
Osteoarthritis
Aged 15-19 y	0(0-0)	0(0-0)	-	-	-	-
Aged 20-24 y	0(0-0)	0(0-0)	-	-	-	-
Aged 25-29 y	0(0-0)	0(0-0)	-	-	-	-
Aged 30-34 y	32,177(15,096-68,251)	52,690(24,811-112,211)	2.49(2.30,2.67)	1.12(0.99,1.25)	1.62(1.50,1.75)	1.73(1.64,1.81)
Aged 35-39 y	188,747(93,202-386,023)	297,007(145,333-605,557)	2.15(1.80,2.50)	2.18(1.80,2.56)	0.37(0.29,0.44)	1.58(1.41,1.75)
Other musculoskeletal disorders
Aged 15-19 y	506,983(299,425-783,537)	846,459(528,769-1,265,562)	3.09(2.69,3.49)	1.85(1.59,2.11)	0.43(0.39,0.48)	1.77(1.62,1.92)
Aged 20-24 y	1,080,636(689,461-1,628,536)	1,736,997(1,133,451-2,557,458)	1.78(1.67,1.89)	2.46(2.43,2.49)	0.52(0.35,0.69)	1.64(1.58,1.71)
Aged 25-29 y	1,777,140(1,137,577-2,700,540)	3,079,161(1,999,045-4,679,881)	2.23(2.13,2.33)	1.75(1.69,1.81)	1.76(1.70,1.81)	1.91(1.87,1.96)
Aged 30-34 y	2,039,655(1,263,403-3,076,306)	3,995,540(2,515,318-5,890,242)	3.29(3.07,3.51)	1.39(1.33,1.44)	2.58(2.55,2.62)	2.35(2.28,2.43)
Aged 35-39 y	2,076,707(1,312,058-3,065,819)	4,114,135(2,649,893-5,997,723)	3.05(2.95,3.14)	2.24(2.09,2.39)	1.77(1.69,1.85)	2.37(2.30,2.44)
Rheumatoid arthritis
Aged 15-19 y	29,702(20,462-41,660)	33,595(22,423-48,378)	0.57(0.16,0.99)	0.94(0.83,1.05)	-0.36(-0.47,-0.24)	0.41(0.27,0.55)
Aged 20-24 y	48,017(32,874-66,986)	59,139(38,974-84,276)	0.40(0.31,0.48)	2.08(2.00,2.16)	-0.57(-0.81,-0.34)	0.70(0.61,0.80)
Aged 25-29 y	64,462(44,179-89,068)	91,181(62,004-128,531)	1.55(1.27,1.84)	1.13(1.03,1.22)	0.81(0.67,0.95)	1.18(1.07,1.29)
Aged 30-34 y	78,474(54,434-108,323)	127,527(86,465-179,349)	2.74(2.23,3.25)	0.49(0.32,0.66)	1.76(1.65,1.87)	1.67(1.49,1.85)
Aged 35-39 y	98,201(68,635-132,563)	156,766(107,121-214,102)	2.19(2.00,2.37)	1.53(1.27,1.78)	0.90(0.67,1.14)	1.60(1.46,1.74)
Rate
Overall MSK
Aged 15-19 y	659.72(435.48-959.10)	638.05(427.73-927.24)	-0.18(-0.21,-0.14)	-0.09(-0.10,-0.07)	-0.05(-0.07,-0.02)	-0.12(-0.13,-0.10)
Aged 20-24 y	952.06(630.57-1,365.77)	921.12(615.39-1,307.83)	-0.38(-0.45,-0.32)	-0.18(-0.24,-0.13)	0.18(0.12,0.24)	-0.12(-0.15,-0.09)
Aged 25-29 y	1,371.30(891.33-1,954.50)	1,324.11(864.89-1,872.44)	-0.57(-0.65,-0.49)	0.11(0.06,0.16)	0.14(-0.01,0.30)	-0.12(-0.18,-0.06)
Aged 30-34 y	1,791.48(1,160.24-2,498.90)	1,707.16(1,116.70-2,373.56)	-0.69(-0.78,-0.60)	0.14(0.12,0.16)	-0.03(-0.05,0.00)	-0.17(-0.20,-0.14)
Aged 35-39 y	2,231.95(1,511.53-3,108.92)	2,158.91(1,478.86-2,963.32)	-0.45(-0.53,-0.38)	0.04(0.02,0.05)	0.14(0.09,0.19)	-0.11(-0.14,-0.08)
Gout
Aged 15-19 y	0.15(0.04-0.33)	0.15(0.04-0.33)	0.00(-0.04,0.03)	0.43(0.33,0.54)	-0.24(-0.29,-0.19)	0.06(0.03,0.10)
Aged 20-24 y	1.24(0.59-2.21)	1.27(0.61-2.24)	-0.24(-0.32,-0.16)	0.71(0.66,0.76)	-0.31(-0.40,-0.22)	0.06(0.01,0.12)
Aged 25-29 y	4.09(2.15-6.79)	4.40(2.39-7.22)	0.24(0.15,0.33)	0.31(0.27,0.35)	0.23(0.13,0.32)	0.26(0.21,0.30)
Aged 30-34 y	8.37(4.59-13.81)	9.31(5.16-15.29)	0.48(0.40,0.57)	0.31(0.29,0.33)	0.34(0.20,0.49)	0.38(0.32,0.43)
Aged 35-39 y	14.14(8.44-22.36)	15.57(9.49-24.45)	0.20(0.17,0.24)	0.86(0.79,0.92)	-0.08(-0.21,0.05)	0.33(0.28,0.38)
Low back pain
Aged 15-19 y	478.08(292.00-755.89)	423.83(259.16-665.28)	-0.61(-0.65,-0.57)	-0.31(-0.33,-0.29)	-0.27(-0.36,-0.17)	-0.41(-0.45,-0.38)
Aged 20-24 y	595.84(359.33-921.37)	507.10(304.56-780.53)	-1.09(-1.35,-0.82)	-0.46(-0.55,-0.38)	-0.14(-0.26,-0.02)	-0.56(-0.65,-0.46)
Aged 25-29 y	752.91(444.98-1,158.95)	611.89(360.25-949.74)	-1.53(-1.68,-1.37)	-0.09(-0.18,0.01)	-0.45(-0.61,-0.30)	-0.72(-0.79,-0.64)
Aged 30-34 y	918.51(544.88-1,388.30)	714.18(412.31-1,080.17)	-1.95(-1.99,-1.92)	-0.03(-0.11,0.06)	-0.78(-0.81,-0.74)	-0.87(-0.91,-0.82)
Aged 35-39 y	1,135.37(707.43-1,697.31)	916.25(566.83-1,387.07)	-1.44(-1.59,-1.29)	-0.36(-0.49,-0.23)	-0.30(-0.39,-0.21)	-0.73(-0.80,-0.66)
Neck pain
Aged 15-19 y	78.21(37.85-143.37)	72.03(35.43-133.07)	-0.69(-0.75,-0.64)	-0.45(-0.49,-0.40)	0.34(0.13,0.55)	-0.29(-0.36,-0.22)
Aged 20-24 y	125.89(59.84-247.09)	113.48(54.54-223.57)	-0.65(-0.70,-0.60)	-0.37(-0.43,-0.32)	-0.10(-0.16,-0.03)	-0.36(-0.39,-0.32)
Aged 25-29 y	198.43(96.46-379.87)	184.21(90.49-356.36)	-0.28(-0.35,-0.20)	-0.91(-1.01,-0.80)	0.33(0.30,0.36)	-0.27(-0.31,-0.23)
Aged 30-34 y	306.98(151.31-573.52)	289.72(144.19-535.85)	-0.02(-0.13,0.09)	-0.92(-0.96,-0.88)	0.46(0.38,0.53)	-0.21(-0.25,-0.16)
Aged 35-39 y	412.36(220.68-701.33)	382.71(204.52-649.15)	-0.28(-0.37,-0.19)	-0.49(-0.52,-0.45)	-0.02(-0.10,0.07)	-0.27(-0.31,-0.22)
Osteoarthritis
Aged 15-19 y	0.00(0.00-0.00)	0.00(0.00-0.00)	-	-	-	-
Aged 20-24 y	0.00(0.00-0.00)	0.00(0.00-0.00)	-	-	-	-
Aged 25-29 y	0.00(0.00-0.00)	0.00(0.00-0.00)	-	-	-	-
Aged 30-34 y	8.34(3.91-17.70)	8.76(4.12-18.65)	0.01(-0.06,0.08)	0.64(0.53,0.76)	-0.16(-0.23,-0.10)	0.17(0.13,0.22)
Aged 35-39 y	53.51(26.42-109.43)	54.90(26.86-111.94)	0.12(0.11,0.14)	0.65(0.61,0.70)	-0.62(-0.69,-0.55)	0.10(0.07,0.12)
Other musculoskeletal disorders
Aged 15-19 y	97.57(57.63-150.80)	136.63(85.35-204.27)	2.21(2.09,2.33)	0.99(0.88,1.10)	0.40(0.32,0.47)	1.17(1.11,1.22)
Aged 20-24 y	219.34(139.94-330.55)	289.43(188.86-426.14)	1.38(1.35,1.42)	0.58(0.40,0.76)	0.88(0.72,1.05)	0.96(0.87,1.04)
Aged 25-29 y	401.30(256.88-609.82)	508.56(330.16-772.93)	0.88(0.83,0.93)	0.80(0.78,0.82)	0.81(0.74,0.87)	0.82(0.79,0.85)
Aged 30-34 y	528.92(327.62-797.74)	664.01(418.01-978.88)	0.81(0.75,0.86)	0.85(0.81,0.88)	0.67(0.62,0.73)	0.78(0.75,0.81)
Aged 35-39 y	588.73(371.96-869.14)	760.50(489.84-1,108.69)	1.08(1.02,1.14)	0.79(0.69,0.89)	0.89(0.80,0.97)	0.90(0.84,0.95)
Rheumatoid arthritis
Aged 15-19 y	5.72(3.94-8.02)	5.42(3.62-7.81)	-0.30(-0.36,-0.25)	0.06(0.01,0.12)	-0.34(-0.59,-0.09)	-0.18(-0.26,-0.09)
Aged 20-24 y	9.75(6.67-13.60)	9.85(6.49-14.04)	0.04(-0.05,0.12)	0.20(0.17,0.23)	-0.19(-0.38,0.01)	0.03(-0.04,0.10)
Aged 25-29 y	14.56(9.98-20.11)	15.06(10.24-21.23)	0.19(0.10,0.28)	0.14(0.09,0.19)	-0.01(-0.33,0.31)	0.12(0.01,0.23)
Aged 30-34 y	20.35(14.12-28.09)	21.19(14.37-29.81)	0.33(0.30,0.37)	0.07(0.02,0.11)	0.03(-0.26,0.31)	0.14(0.05,0.24)
Aged 35-39 y	27.84(19.46-37.58)	28.98(19.80-39.58)	0.22(0.19,0.26)	0.15(0.13,0.18)	-0.03(-0.16,0.11)	0.13(0.09,0.18)
APC, annual percentage change; AAPC, average annual percentage change.

## Sheet: sTable 7
sTable 7. The number and rate of years lived with disability (YLDs) for musculoskeletal disorders in 1990 and 2019 and average annual percent change between 1990 and 2019, by age group and causes, Related to Figure 3
	1990	2019	1990-1999	2000-2009	2010-2019	1990-2019
	N(95%CI)	N(95%CI)	APC(95%CI)	APC(95%CI)	APC(95%CI)	AAPC(95%CI)
Number
Overall MSK
Aged 15-19 y	3,333,786(2,170,326-4,889,652)	3,848,055(2,550,867-5,642,216)	0.76(0.63,0.88)	0.75(0.69,0.80)	0.04(-0.22,0.29)	0.50(0.41,0.60)
Aged 20-24 y	4,591,737(3,006,365-6,629,983)	5,398,985(3,545,164-7,712,038)	-0.06(-0.12,-0.01)	1.85(1.78,1.92)	-0.08(-0.28,0.13)	0.54(0.46,0.63)
Aged 25-29 y	5,977,071(3,854,370-8,567,178)	7,875,515(5,102,823-11,200,823)	0.75(0.64,0.85)	1.07(0.95,1.18)	1.06(1.01,1.10)	0.95(0.90,1.01)
Aged 30-34 y	6,818,039(4,397,070-9,545,488)	10,124,725(6,582,362-14,138,523)	1.75(1.57,1.93)	0.60(0.50,0.70)	1.81(1.71,1.92)	1.38(1.30,1.45)
Aged 35-39 y	7,781,360(5,248,746-10,876,504)	11,535,560(7,875,092-15,883,366)	1.55(1.50,1.61)	1.42(1.35,1.50)	1.06(1.01,1.12)	1.36(1.32,1.40)
Gout
Aged 15-19 y	754(202-1,716)	915(246-2,064)	0.91(0.81,1.00)	1.37(1.18,1.55)	-0.17(-0.23,-0.11)	0.69(0.61,0.76)
Aged 20-24 y	6,118(2,910-10,869)	7,600(3,684-13,454)	0.18(0.02,0.34)	2.66(2.58,2.75)	-0.59(-0.70,-0.47)	0.75(0.66,0.84)
Aged 25-29 y	18,125(9,515-30,088)	26,654(14,458-43,726)	1.61(1.31,1.91)	1.30(1.07,1.53)	1.16(1.00,1.32)	1.36(1.23,1.50)
Aged 30-34 y	32,281(17,692-53,260)	55,995(31,044-92,029)	2.93(2.33,3.54)	0.84(0.63,1.05)	2.31(2.14,2.47)	1.96(1.74,2.18)
Aged 35-39 y	49,877(29,759-78,857)	84,213(51,315-132,269)	2.14(1.92,2.35)	2.32(2.05,2.58)	0.94(0.73,1.16)	1.81(1.67,1.96)
Low back pain
Aged 15-19 y	2,484,102(1,517,225-3,927,612)	2,625,785(1,605,599-4,121,709)	0.21(0.10,0.31)	0.50(0.44,0.56)	-0.17(-0.35,0.01)	0.19(0.12,0.26)
Aged 20-24 y	2,935,569(1,770,349-4,539,387)	3,043,313(1,827,820-4,684,290)	-0.67(-0.74,-0.61)	1.49(1.41,1.57)	-0.55(-0.75,-0.35)	0.11(0.04,0.18)
Aged 25-29 y	3,334,229(1,970,560-5,132,353)	3,704,790(2,181,181-5,750,419)	-0.21(-0.35,-0.07)	0.88(0.74,1.02)	0.45(0.30,0.59)	0.36(0.27,0.44)
Aged 30-34 y	3,542,055(2,101,209-5,353,671)	4,297,455(2,480,987-6,499,705)	0.50(0.30,0.70)	0.51(0.30,0.71)	1.04(0.99,1.08)	0.67(0.57,0.76)
Aged 35-39 y	4,004,922(2,495,406-5,987,137)	4,956,719(3,066,407-7,503,726)	0.52(0.45,0.60)	1.04(0.96,1.13)	0.61(0.56,0.66)	0.74(0.69,0.78)
Neck pain
Aged 15-19 y	406,369(196,671-744,962)	446,231(219,532-824,451)	0.26(0.16,0.36)	0.40(0.34,0.46)	0.39(0.15,0.64)	0.34(0.25,0.43)
Aged 20-24 y	620,243(294,831-1,217,369)	681,023(327,290-1,341,767)	-0.34(-0.41,-0.27)	1.52(1.41,1.64)	-0.52(-0.70,-0.35)	0.30(0.23,0.38)
Aged 25-29 y	878,754(427,164-1,682,213)	1,115,318(547,868-2,157,681)	1.07(0.96,1.18)	0.09(-0.02,0.20)	1.30(1.22,1.38)	0.82(0.76,0.87)
Aged 30-34 y	1,183,808(583,488-2,211,662)	1,743,356(867,654-3,224,402)	2.44(2.27,2.60)	-0.39(-0.46,-0.32)	2.39(2.27,2.50)	1.35(1.28,1.42)
Aged 35-39 y	1,454,570(778,444-2,473,875)	2,070,370(1,106,378-3,511,745)	1.70(1.50,1.90)	0.94(0.80,1.09)	0.90(0.81,0.99)	1.21(1.13,1.30)
Osteoarthritis
Aged 15-19 y	0(0-0)	0(0-0)	-	-	-	-
Aged 20-24 y	0(0-0)	0(0-0)	-	-	-	-
Aged 25-29 y	0(0-0)	0(0-0)	-	-	-	-
Aged 30-34 y	32,177(15,096-68,251)	52,690(24,811-112,211)	2.49(2.30,2.67)	1.12(0.99,1.25)	1.62(1.50,1.75)	1.73(1.64,1.81)
Aged 35-39 y	188,747(93,202-386,023)	297,007(145,333-605,557)	2.15(1.80,2.50)	2.18(1.80,2.56)	0.37(0.29,0.44)	1.58(1.41,1.75)
Other musculoskeletal disorders
Aged 15-19 y	418,450(213,578-696,357)	745,107(430,593-1,167,762)	3.46(3.04,3.87)	2.07(1.80,2.33)	0.62(0.57,0.67)	2.01(1.86,2.16)
Aged 20-24 y	987,698(596,273-1,537,596)	1,611,879(1,011,939-2,427,570)	1.75(1.55,1.96)	2.54(2.47,2.60)	0.67(0.54,0.81)	1.68(1.60,1.77)
Aged 25-29 y	1,688,249(1,053,705-2,613,284)	2,943,197(1,866,448-4,550,337)	2.19(2.08,2.30)	1.79(1.73,1.85)	1.83(1.77,1.88)	1.93(1.89,1.98)
Aged 30-34 y	1,958,024(1,187,343-2,993,030)	3,856,423(2,381,238-5,748,177)	3.29(3.21,3.37)	1.44(1.36,1.52)	2.62(2.56,2.67)	2.38(2.34,2.43)
Aged 35-39 y	1,996,517(1,232,533-2,982,931)	3,981,655(2,509,200-5,852,789)	3.11(2.91,3.31)	2.26(2.14,2.39)	1.80(1.74,1.86)	2.40(2.32,2.48)
Rheumatoid arthritis
Aged 15-19 y	24,111(15,063-35,831)	30,018(18,756-44,947)	1.13(0.93,1.32)	1.25(1.18,1.33)	-0.19(-0.25,-0.12)	0.75(0.68,0.83)
Aged 20-24 y	42,108(26,700-61,273)	55,171(34,640-79,974)	0.54(0.47,0.61)	2.35(2.18,2.51)	-0.40(-0.67,-0.13)	0.92(0.80,1.03)
Aged 25-29 y	57,714(37,944-81,513)	85,555(55,560-122,090)	1.60(1.32,1.88)	1.46(1.35,1.57)	0.90(0.75,1.04)	1.34(1.22,1.45)
Aged 30-34 y	69,694(46,213-99,471)	118,806(77,633-170,821)	2.79(2.35,3.23)	0.93(0.77,1.09)	1.96(1.65,2.28)	1.84(1.65,2.02)
Aged 35-39 y	86,728(57,106-120,362)	145,595(96,085-203,105)	2.36(2.21,2.51)	1.83(1.67,1.98)	1.03(0.81,1.24)	1.77(1.66,1.87)
Rate
Overall MSK
Aged 15-19 y	641.60(417.69-941.04)	621.11(411.74-910.71)	-0.18(-0.23,-0.14)	-0.10(-0.12,-0.09)	-0.04(-0.08,0.00)	-0.11(-0.13,-0.10)
Aged 20-24 y	932.00(610.21-1,345.71)	899.61(590.72-1,285.03)	-0.43(-0.49,-0.36)	-0.19(-0.24,-0.13)	0.20(0.14,0.26)	-0.13(-0.16,-0.09)
Aged 25-29 y	1,349.70(870.37-1,934.58)	1,300.73(842.79-1,849.94)	-0.61(-0.69,-0.53)	0.12(0.07,0.18)	0.15(-0.01,0.31)	-0.13(-0.19,-0.07)
Aged 30-34 y	1,768.03(1,140.23-2,475.30)	1,682.60(1,093.90-2,349.64)	-0.72(-0.82,-0.63)	0.15(0.14,0.17)	-0.02(-0.05,0.01)	-0.17(-0.21,-0.14)
Aged 35-39 y	2,205.96(1,487.98-3,083.41)	2,132.36(1,455.72-2,936.06)	-0.47(-0.55,-0.40)	0.05(0.03,0.06)	0.14(0.10,0.19)	-0.11(-0.14,-0.08)
Gout
Aged 15-19 y	0.15(0.04-0.33)	0.15(0.04-0.33)	0.00(-0.04,0.03)	0.43(0.33,0.54)	-0.24(-0.29,-0.19)	0.06(0.03,0.10)
Aged 20-24 y	1.24(0.59-2.21)	1.27(0.61-2.24)	-0.24(-0.32,-0.16)	0.71(0.66,0.76)	-0.31(-0.40,-0.22)	0.06(0.01,0.12)
Aged 25-29 y	4.09(2.15-6.79)	4.40(2.39-7.22)	0.24(0.15,0.33)	0.31(0.27,0.35)	0.23(0.13,0.32)	0.26(0.21,0.30)
Aged 30-34 y	8.37(4.59-13.81)	9.31(5.16-15.29)	0.48(0.40,0.57)	0.31(0.29,0.33)	0.34(0.20,0.49)	0.38(0.32,0.43)
Aged 35-39 y	14.14(8.44-22.36)	15.57(9.49-24.45)	0.20(0.17,0.24)	0.86(0.79,0.92)	-0.08(-0.21,0.05)	0.33(0.28,0.38)
Low back pain
Aged 15-19 y	478.08(292.00-755.89)	423.83(259.16-665.28)	-0.61(-0.65,-0.57)	-0.31(-0.33,-0.29)	-0.27(-0.36,-0.17)	-0.41(-0.45,-0.38)
Aged 20-24 y	595.84(359.33-921.37)	507.10(304.56-780.53)	-1.09(-1.35,-0.82)	-0.46(-0.55,-0.38)	-0.14(-0.26,-0.02)	-0.56(-0.65,-0.46)
Aged 25-29 y	752.91(444.98-1,158.95)	611.89(360.25-949.74)	-1.53(-1.68,-1.37)	-0.09(-0.18,0.01)	-0.45(-0.61,-0.30)	-0.72(-0.79,-0.64)
Aged 30-34 y	918.51(544.88-1,388.30)	714.18(412.31-1,080.17)	-1.95(-1.99,-1.92)	-0.03(-0.11,0.06)	-0.78(-0.81,-0.74)	-0.87(-0.91,-0.82)
Aged 35-39 y	1,135.37(707.43-1,697.31)	916.25(566.83-1,387.07)	-1.44(-1.59,-1.29)	-0.36(-0.49,-0.23)	-0.30(-0.39,-0.21)	-0.73(-0.80,-0.66)
Neck pain
Aged 15-19 y	78.21(37.85-143.37)	72.03(35.43-133.07)	-0.69(-0.75,-0.64)	-0.45(-0.49,-0.40)	0.34(0.13,0.55)	-0.29(-0.36,-0.22)
Aged 20-24 y	125.89(59.84-247.09)	113.48(54.54-223.57)	-0.65(-0.70,-0.60)	-0.37(-0.43,-0.32)	-0.10(-0.16,-0.03)	-0.36(-0.39,-0.32)
Aged 25-29 y	198.43(96.46-379.87)	184.21(90.49-356.36)	-0.28(-0.35,-0.20)	-0.91(-1.01,-0.80)	0.33(0.30,0.36)	-0.27(-0.31,-0.23)
Aged 30-34 y	306.98(151.31-573.52)	289.72(144.19-535.85)	-0.02(-0.13,0.09)	-0.92(-0.96,-0.88)	0.46(0.38,0.53)	-0.21(-0.25,-0.16)
Aged 35-39 y	412.36(220.68-701.33)	382.71(204.52-649.15)	-0.28(-0.37,-0.19)	-0.49(-0.52,-0.45)	-0.02(-0.10,0.07)	-0.27(-0.31,-0.22)
Osteoarthritis
Aged 15-19 y	0.00(0.00-0.00)	0.00(0.00-0.00)	-	-	-	-
Aged 20-24 y	0.00(0.00-0.00)	0.00(0.00-0.00)	-	-	-	-
Aged 25-29 y	0.00(0.00-0.00)	0.00(0.00-0.00)	-	-	-	-
Aged 30-34 y	8.34(3.91-17.70)	8.76(4.12-18.65)	0.01(-0.06,0.08)	0.64(0.53,0.76)	-0.16(-0.23,-0.10)	0.17(0.13,0.22)
Aged 35-39 y	53.51(26.42-109.43)	54.90(26.86-111.94)	0.12(0.11,0.14)	0.65(0.61,0.70)	-0.62(-0.69,-0.55)	0.10(0.07,0.12)
Other musculoskeletal disorders
Aged 15-19 y	80.53(41.10-134.02)	120.27(69.50-188.49)	2.58(2.47,2.70)	1.15(1.07,1.22)	0.53(0.43,0.63)	1.39(1.34,1.45)
Aged 20-24 y	200.48(121.03-312.09)	268.58(168.62-404.50)	1.35(1.32,1.39)	0.62(0.45,0.79)	1.08(0.96,1.20)	1.00(0.94,1.07)
Aged 25-29 y	381.23(237.94-590.11)	486.10(308.26-751.54)	0.85(0.84,0.87)	0.85(0.81,0.89)	0.87(0.82,0.93)	0.85(0.82,0.87)
Aged 30-34 y	507.75(307.90-776.14)	640.89(395.73-955.27)	0.78(0.71,0.84)	0.91(0.86,0.95)	0.71(0.65,0.77)	0.80(0.77,0.83)
Aged 35-39 y	566.00(349.41-845.64)	736.01(463.83-1,081.89)	1.08(1.03,1.14)	0.83(0.73,0.93)	0.92(0.84,1.00)	0.92(0.87,0.97)
Rheumatoid arthritis
Aged 15-19 y	4.64(2.90-6.90)	4.85(3.03-7.25)	0.17(0.12,0.22)	0.40(0.37,0.42)	-0.17(-0.31,-0.02)	0.15(0.10,0.20)
Aged 20-24 y	8.55(5.42-12.44)	9.19(5.77-13.33)	0.26(0.23,0.30)	0.45(0.43,0.46)	-0.01(-0.16,0.15)	0.25(0.20,0.30)
Aged 25-29 y	13.03(8.57-18.41)	14.13(9.18-20.16)	0.25(0.24,0.27)	0.46(0.45,0.46)	0.08(0.01,0.15)	0.28(0.25,0.30)
Aged 30-34 y	18.07(11.98-25.79)	19.74(12.90-28.39)	0.37(0.36,0.38)	0.37(0.36,0.38)	0.17(0.01,0.33)	0.31(0.26,0.36)
Aged 35-39 y	24.59(16.19-34.12)	26.91(17.76-37.54)	0.40(0.38,0.41)	0.40(0.38,0.41)	0.12(-0.18,0.41)	0.31(0.22,0.40)
APC, annual percentage change; AAPC, average annual percentage change.

## Sheet: sTable 8_
sTable 8. The number and rate of prevalence for musculoskeletal disorders in 1990 and 2019 and its temporal trends from 1990 to 2019, by cause and SDI, Related to Figure 4
	1990	2019	1990-1999	2000-2009	2010-2019	1990-2019
	N(95%CI)	N(95%CI)	APC(95%CI)	APC(95%CI)	APC(95%CI)	AAPC(95%CI)
Number
Musculoskeletal disorders
High SDI	57,622,924(51,398,907-64,263,754)	62,973,821(57,257,901-68,818,155)	0.34(0.27,0.42）	-0.03(-0.12,0.06）	0.64(0.59,0.69）	0.32(0.28,0.36）
High-middle SDI	54,383,525(47,649,187-61,791,731)	63,432,937(55,660,265-72,165,439)	0.69(0.59,0.79）	0.76(0.63,0.89）	0.08(0.03,0.13）	0.53(0.47,0.58）
Low SDI	16,526,102(14,422,875-18,791,072)	38,211,493(33,326,852-43,411,164)	2.61(2.56,2.66）	3.21(3.17,3.25）	3.07(3.06,3.08）	2.93(2.91,2.96）
Low-middle SDI	47,794,510(41,909,581-53,957,750)	81,249,462(71,269,126-92,167,835)	1.76(1.70,1.83）	2.02(1.99,2.04）	1.70(1.68,1.72）	1.84(1.81,1.86）
Middle SDI	81,281,270(71,121,571-92,460,865)	113,002,854(99,237,104-128,185,767)	1.54(1.48,1.60）	1.16(1.08,1.23）	0.71(0.66,0.75）	1.14(1.11,1.18）
Gout
High SDI	706,544(493,402-989,402)	1,099,696(834,408-1,423,254)	1.65(1.61,1.69）	1.86(1.79,1.93）	1.23(1.12,1.33）	1.53(1.49,1.58）
High-middle SDI	766,778(529,478-1,071,835)	1,134,412(776,121-1,614,437)	1.71(1.65,1.77）	1.48(1.45,1.52）	0.87(0.70,1.04）	1.37(1.31,1.43）
Low SDI	169,527(114,876-241,132)	416,052(282,502-592,739)	3.13(3.07,3.19）	3.23(3.19,3.27）	3.09(3.05,3.12）	3.15(3.12,3.18）
Low-middle SDI	445,426(304,873-629,910)	846,981(582,847-1,201,730)	2.93(2.89,2.98）	1.99(1.91,2.08）	1.81(1.72,1.89）	2.25(2.20,2.29）
Middle SDI	1,095,121(757,654-1,526,555)	1,714,154(1,183,756-2,403,437)	2.46(2.39,2.52）	1.37(1.23,1.51）	0.80(0.64,0.96）	1.56(1.49,1.64）
Low back pain
High SDI	34,897,141(29,251,000-41,757,188)	31,805,323(27,029,471-37,453,228)	-0.56(-0.59,-0.53）	-0.08(-0.17,0.01）	-0.28(-0.42,-0.13）	-0.31(-0.36,-0.25）
High-middle SDI	31,218,936(25,578,277-37,333,446)	29,320,581(23,911,188-35,171,029)	-0.41(-0.52,-0.30）	0.25(0.22,0.28）	-0.54(-0.62,-0.45）	-0.21(-0.26,-0.17）
Low SDI	9,456,396(7,793,974-11,296,585)	19,911,980(16,326,726-23,889,757)	2.29(2.12,2.46）	2.87(2.83,2.91）	2.62(2.54,2.69）	2.59(2.54,2.65）
Low-middle SDI	23,961,062(19,630,886-28,896,585)	32,250,289(26,369,162-38,872,486)	0.47(0.23,0.72）	1.56(1.51,1.62）	0.89(0.75,1.04）	1.02(0.93,1.11）
Middle SDI	42,946,702(35,090,691-51,562,022)	49,045,189(39,992,020-58,544,631)	0.19(0.07,0.31）	0.90(0.76,1.03）	0.24(0.12,0.36）	0.46(0.39,0.52）
Neck pain
High SDI	8,550,813(5,968,144-12,667,514)	10,296,414(7,418,337-14,638,310)	0.09(-0.06,0.23）	-2.32(-2.40,-2.24）	4.59(4.21,4.97）	0.64(0.51,0.77）
High-middle SDI	10,816,407(7,542,813-16,125,635)	12,391,863(8,507,029-18,588,580)	0.96(0.83,1.09）	0.38(0.33,0.43）	0.09(0.07,0.11）	0.48(0.43,0.53）
Low SDI	1,972,384(1,379,607-2,941,101)	4,582,460(3,198,130-6,832,359)	3.00(2.93,3.08）	2.99(2.97,3.00）	2.87(2.84,2.90）	2.95(2.93,2.98）
Low-middle SDI	6,296,257(4,390,113-9,444,628)	10,324,097(7,171,668-15,466,509)	2.34(2.33,2.36）	1.51(1.48,1.54）	1.31(1.27,1.34）	1.72(1.70,1.74）
Middle SDI	16,651,650(11,525,594-25,055,776)	21,372,134(14,694,831-32,116,374)	1.76(1.71,1.82）	0.62(0.57,0.67）	0.22(0.19,0.25）	0.87(0.84,0.90）
Osteoarthritis
High SDI	1,600,204(1,259,059-1,981,271)	1,990,736(1,595,073-2,421,669)	1.61(1.43,1.80）	0.42(0.22,0.62）	0.60(0.41,0.79）	0.77(0.65,0.90）
High-middle SDI	1,517,400(1,195,956-1,895,575)	2,016,406(1,584,708-2,512,417)	1.56(1.31,1.82）	1.39(1.28,1.49）	-0.06(-0.12,0.01）	0.97(0.87,1.07）
Low SDI	423,676(330,767-527,461)	1,037,723(813,383-1,295,280)	2.86(2.80,2.91）	3.65(3.59,3.71）	2.94(2.88,2.99）	3.16(3.13,3.19）
Low-middle SDI	1,059,731(830,474-1,326,730)	2,132,874(1,688,030-2,658,483)	2.90(2.84,2.96）	3.34(3.21,3.47）	1.09(1.02,1.16）	2.46(2.41,2.51）
Middle SDI	1,816,490(1,417,050-2,285,587)	2,985,650(2,339,491-3,727,766)	2.70(2.38,3.03）	2.46(2.36,2.55）	-0.37(-0.57,-0.17）	1.72(1.59,1.85）
Other musculoskeletal disorders
High SDI	18,089,293(14,525,054-21,923,329)	25,114,617(21,752,783-28,565,950)	1.97(1.92,2.02）	0.71(0.56,0.86）	0.74(0.52,0.95）	1.15(1.06,1.23）
High-middle SDI	13,521,228(10,387,164-17,058,292)	22,823,680(18,173,332-28,240,062)	2.56(2.53,2.60）	1.74(1.50,1.99）	1.14(0.99,1.28）	1.80(1.70,1.90）
Low SDI	5,376,225(4,148,852-6,799,061)	14,222,255(11,006,096-17,986,232)	2.64(2.48,2.80）	3.81(3.77,3.84）	3.83(3.71,3.95）	3.41(3.34,3.47）
Low-middle SDI	19,190,813(15,317,597-23,415,036)	41,092,827(33,305,258-50,055,885)	2.91(2.85,2.97）	2.58(2.50,2.67）	2.52(2.44,2.59）	2.65(2.61,2.70）
Middle SDI	24,041,539(18,691,204-30,200,931)	45,807,543(36,424,326-56,442,823)	3.35(3.24,3.46）	1.77(1.66,1.88）	1.62(1.46,1.77）	2.24(2.17,2.31）
Rheumatoid arthritis
High SDI	398,416(340,265-462,918)	474,313(404,809-555,166)	0.66(0.55,0.77）	0.54(0.47,0.61）	0.63(0.49,0.78）	0.61(0.54,0.67）
High-middle SDI	483,676(403,231-579,372)	632,602(529,985-754,809)	1.50(1.46,1.54）	1.17(1.14,1.21）	0.04(-0.21,0.29）	0.92(0.84,1.01）
Low SDI	113,782(90,150-141,160)	282,719(224,260-352,391)	3.04(2.98,3.09）	3.29(3.26,3.33）	3.23(3.10,3.37）	3.19(3.15,3.24）
Low-middle SDI	359,770(292,591-437,925)	721,615(590,077-881,023)	2.86(2.82,2.91）	2.35(2.29,2.40）	2.04(1.84,2.25）	2.43(2.36,2.49）
Middle SDI	655,047(537,091-790,769)	1,013,215(831,696-1,225,157)	2.51(2.46,2.57）	1.41(1.37,1.45）	0.56(0.25,0.87）	1.51(1.41,1.61）
Rate
Musculoskeletal disorders
High SDI	17,836.33(15,909.77-19,891.90)	19,007.78(17,282.51-20,771.82)	0.35(0.30,0.40)	-0.19(-0.27,-0.11)	0.54(0.48,0.60)	0.23(0.19,0.26)
High-middle SDI	11,247.57(9,854.77-12,779.73)	12,276.09(10,771.86-13,966.08)	-0.05(-0.07,-0.02)	0.20(0.20,0.21)	0.78(0.70,0.87)	0.31(0.28,0.34)
Low SDI	8,526.82(7,441.63-9,695.45)	8,534.85(7,443.82-9,696.24)	-0.41(-0.44,-0.37)	0.35(0.32,0.37)	0.16(0.15,0.18)	0.01(-0.01,0.02)
Low-middle SDI	10,732.21(9,410.75-12,116.16)	11,049.94(9,692.61-12,534.84)	-0.34(-0.42,-0.27)	0.32(0.23,0.41)	0.25(0.24,0.27)	0.09(0.05,0.13)
Middle SDI	10,886.93(9,526.13-12,384.35)	12,084.68(10,612.56-13,708.37)	0.20(0.16,0.25)	0.24(0.21,0.28)	0.62(0.56,0.68)	0.36(0.33,0.39)
Gout
High SDI	218.70(152.73-306.25)	331.93(251.85-429.59)	1.66(1.61,1.71)	1.65(1.57,1.73)	1.14(1.08,1.20)	1.45(1.41,1.49)
High-middle SDI	158.58(109.51-221.68)	219.54(150.20-312.44)	0.96(0.93,0.99)	0.92(0.89,0.95)	1.55(1.44,1.67)	1.14(1.10,1.18)
Low SDI	87.47(59.27-124.41)	92.93(63.10-132.39)	0.10(0.04,0.16)	0.36(0.30,0.42)	0.16(0.15,0.17)	0.21(0.18,0.23)
Low-middle SDI	100.02(68.46-141.45)	115.19(79.27-163.44)	0.82(0.78,0.85)	0.30(0.23,0.38)	0.37(0.28,0.46)	0.50(0.45,0.54)
Middle SDI	146.68(101.48-204.47)	183.31(126.59-257.03)	1.12(1.03,1.22)	0.49(0.44,0.54)	0.68(0.40,0.96)	0.79(0.69,0.88)
Low back pain
High SDI	10,801.90(9,054.22-12,925.32)	9,600.00(8,158.48-11,304.74)	-0.57(-0.62,-0.52)	-0.30(-0.32,-0.27)	-0.35(-0.44,-0.27)	-0.40(-0.43,-0.37)
High-middle SDI	6,456.68(5,290.08-7,721.28)	5,674.37(4,627.50-6,806.60)	-1.15(-1.20,-1.10)	-0.28(-0.30,-0.26)	0.08(0.01,0.16)	-0.44(-0.47,-0.41)
Low SDI	4,879.13(4,021.38-5,828.59)	4,447.50(3,646.71-5,335.97)	-0.71(-0.88,-0.53)	-0.02(-0.05,0.01)	-0.30(-0.38,-0.22)	-0.32(-0.38,-0.26)
Low-middle SDI	5,380.43(4,408.10-6,488.70)	4,386.04(3,586.21-5,286.66)	-1.66(-1.76,-1.57)	-0.11(-0.14,-0.09)	-0.50(-0.56,-0.44)	-0.72(-0.75,-0.68)
Middle SDI	5,752.35(4,700.10-6,906.29)	5,244.96(4,276.80-6,260.85)	-1.14(-1.31,-0.98)	0.01(-0.03,0.04)	0.14(0.06,0.22)	-0.32(-0.38,-0.26)
Neck pain
High SDI	2,646.78(1,847.35-3,921.04)	3,107.83(2,239.12-4,418.37)	-0.02(-0.20,0.16)	-2.34(-2.43,-2.26)	4.50(4.10,4.90)	0.55(0.41,0.68)
High-middle SDI	2,237.04(1,560.00-3,335.09)	2,398.18(1,646.35-3,597.42)	0.19(0.13,0.25)	-0.18(-0.28,-0.08)	0.76(0.74,0.78)	0.24(0.20,0.28)
Low SDI	1,017.67(711.82-1,517.49)	1,023.53(714.33-1,526.06)	-0.02(-0.03,-0.02)	0.14(0.13,0.15)	-0.04(-0.05,-0.03)	0.02(0.02,0.03)
Low-middle SDI	1,413.82(985.80-2,120.78)	1,404.08(975.35-2,103.45)	0.23(0.22,0.24)	-0.17(-0.17,-0.16)	-0.12(-0.15,-0.09)	-0.02(-0.03,-0.01)
Middle SDI	2,230.35(1,543.76-3,356.01)	2,285.57(1,571.49-3,434.57)	0.40(0.38,0.43)	-0.27(-0.29,-0.25)	0.13(0.10,0.15)	0.08(0.07,0.10)
Osteoarthritis
High SDI	495.32(389.72-613.27)	600.88(481.45-730.95)	1.52(1.42,1.62)	0.16(0.03,0.30)	0.48(0.37,0.58)	0.67(0.60,0.75)
High-middle SDI	313.83(247.35-392.04)	390.23(306.69-486.22)	0.80(0.50,1.10)	0.79(0.48,1.10)	0.56(0.48,0.64)	0.73(0.58,0.87)
Low SDI	218.60(170.66-272.15)	231.78(181.68-289.31)	-0.17(-0.26,-0.08)	0.76(0.71,0.81)	0.02(-0.03,0.08)	0.21(0.18,0.25)
Low-middle SDI	237.96(186.48-297.92)	290.07(229.57-361.55)	0.78(0.73,0.84)	1.61(1.46,1.75)	-0.33(-0.41,-0.24)	0.70(0.65,0.76)
Middle SDI	243.30(189.80-306.13)	319.29(250.19-398.65)	1.32(0.92,1.73)	1.63(1.13,2.13)	-0.37(-0.47,-0.27)	0.91(0.71,1.12)
Other musculoskeletal disorders
High SDI	5,599.27(4,496.02-6,786.04)	7,580.50(6,565.78-8,622.24)	2.05(1.98,2.13)	0.56(0.53,0.59)	0.65(0.59,0.72)	1.06(1.02,1.09)
High-middle SDI	2,796.45(2,148.27-3,527.98)	4,417.04(3,517.06-5,465.26)	1.81(1.73,1.89)	1.20(1.14,1.25)	1.79(1.66,1.91)	1.58(1.52,1.63)
Low SDI	2,773.92(2,140.64-3,508.05)	3,176.66(2,458.30-4,017.37)	-0.38(-0.41,-0.35)	0.91(0.88,0.94)	0.91(0.78,1.04)	0.47(0.42,0.51)
Low-middle SDI	4,309.28(3,439.55-5,257.82)	5,588.63(4,529.52-6,807.61)	0.78(0.74,0.83)	0.89(0.82,0.96)	1.07(1.00,1.14)	0.89(0.86,0.93)
Middle SDI	3,220.16(2,503.53-4,045.16)	4,898.72(3,895.27-6,036.07)	1.96(1.85,2.07)	0.88(0.83,0.94)	1.60(1.51,1.69)	1.45(1.39,1.51)
Rheumatoid arthritis
High SDI	123.32(105.32-143.29)	143.16(122.19-167.57)	0.65(0.58,0.72)	0.35(0.27,0.44)	0.53(0.40,0.66)	0.52(0.46,0.57)
High-middle SDI	100.03(83.40-119.83)	122.43(102.57-146.08)	0.71(0.67,0.76)	0.63(0.58,0.67)	0.65(0.49,0.82)	0.68(0.63,0.74)
Low SDI	58.71(46.51-72.83)	63.15(50.09-78.71)	-0.01(-0.14,0.12)	0.43(0.41,0.45)	0.26(0.20,0.33)	0.24(0.19,0.29)
Low-middle SDI	80.79(65.70-98.34)	98.14(80.25-119.82)	0.73(0.71,0.75)	0.64(0.63,0.65)	0.65(0.57,0.72)	0.67(0.65,0.70)
Middle SDI	87.74(71.94-105.92)	108.35(88.94-131.02)	1.11(1.08,1.15)	0.43(0.37,0.49)	0.52(0.31,0.74)	0.72(0.65,0.80)
SDI, sociodemographic index; APC, annual percentage change; AAPC, average annual percentage change.

## Sheet: sTable 9_
sTable 9. The number and rate of disease-adjusted life years for musculoskeletal disorders in 1990 and 2019 and its temporal trends from 1990 to 2019, by cause and SDI, Related to Figure 4
	1990	2019	1990-1999	2000-2009	2010-2019	1990-2019
	N(95%CI)	N(95%CI)	APC(95%CI)	APC(95%CI)	APC(95%CI)	AAPC(95%CI)
Number
Musculoskeletal disorders
High SDI	6,662,599(4,614,900-8,886,299)	7,122,037(5,041,038-9,450,955)	0.22(0.15,0.29)	-0.12(-0.18,-0.05)	0.62(0.57,0.67)	0.65(0.52,0.78)
High-middle SDI	6,138,529(4,251,118-8,254,344)	6,992,674(4,839,846-9,383,054)	0.58(0.47,0.68)	0.70(0.57,0.83)	0.00(-0.05,0.05)	1.23(1.15,1.30)
Low SDI	1,796,569(1,242,532-2,406,358)	4,134,715(2,822,023-5,559,290)	2.57(2.53,2.60)	3.24(3.20,3.28)	3.05(3.02,3.08)	1.07(1.04,1.10)
Low-middle SDI	5,219,935(3,597,069-6,936,190)	8,706,611(6,032,508-11,702,708)	1.63(1.54,1.72)	2.00(1.95,2.04)	1.63(1.61,1.65)	1.62(1.61,1.63)
Middle SDI	9,140,475(6,339,362-12,268,214)	12,470,944(8,652,262-16,726,271)	1.42(1.36,1.47)	1.14(1.07,1.20)	0.66(0.61,0.71)	1.33(1.30,1.37)
Gout
High SDI	23,554(14,172-37,260)	36,479(23,022-53,809)	1.66(1.62,1.69)	1.84(1.78,1.91)	1.18(1.09,1.28)	1.52(1.48,1.56)
High-middle SDI	25,875(14,949-40,534)	38,266(22,455-60,342)	1.72(1.65,1.80)	1.48(1.43,1.52)	0.86(0.65,1.07)	1.37(1.30,1.45)
Low SDI	5,711(3,346-9,041)	14,035(8,215-22,216)	3.09(3.04,3.15)	3.27(3.22,3.31)	3.08(3.03,3.13)	3.15(3.12,3.18)
Low-middle SDI	15,002(8,765-23,624)	28,615(16,728-45,126)	2.94(2.89,2.98)	2.00(1.92,2.08)	1.81(1.72,1.90)	2.25(2.21,2.29)
Middle SDI	36,968(22,192-58,273)	57,896(34,993-89,400)	2.46(2.39,2.53)	1.37(1.22,1.52)	0.79(0.63,0.97)	1.56(1.49,1.64)
Low back pain
High SDI	3,989,565(2,691,855-5,469,760)	3,631,382(2,456,769-4,949,133)	-0.53(-0.56,-0.50)	-0.06(-0.16,0.03)	-0.30(-0.44,-0.16)	-0.31(-0.37,-0.26)
High-middle SDI	3,587,003(2,380,052-4,986,090)	3,381,829(2,225,320-4,721,565)	-0.41(-0.52,-0.29)	0.27(0.24,0.30)	-0.53(-0.62,-0.44)	-0.20(-0.25,-0.15)
Low SDI	1,069,555(717,028-1,474,149)	2,268,134(1,520,184-3,124,364)	2.29(2.13,2.44)	2.92(2.88,2.96)	2.64(2.58,2.71)	2.62(2.57,2.67)
Low-middle SDI	2,720,390(1,824,299-3,756,914)	3,687,202(2,442,096-5,101,522)	0.49(0.26,0.72)	1.60(1.55,1.66)	0.91(0.78,1.04)	1.04(0.96,1.12)
Middle SDI	4,925,791(3,292,678-6,823,803)	5,646,845(3,752,656-7,819,644)	0.21(0.09,0.33)	0.91(0.78,1.05)	0.24(0.12,0.36)	0.47(0.40,0.54)
Neck pain
High SDI	871,984(514,532-1,405,719)	1,047,588(634,409-1,648,824)	0.09(-0.06,0.23)	-2.30(-2.38,-2.22)	4.54(4.16,4.93)	0.63(0.50,0.76)
High-middle SDI	1,112,531(650,381-1,832,822)	1,277,138(733,642-2,092,317)	0.95(0.84,1.06)	0.40(0.21,0.59)	0.08(0.06,0.10)	0.49(0.41,0.56)
Low SDI	200,321(115,732-328,399)	467,966(271,495-766,060)	2.99(2.91,3.07)	3.04(2.97,3.12)	2.88(2.87,2.89)	2.97(2.93,3.01)
Low-middle SDI	643,133(375,889-1,048,709)	1,058,147(616,853-1,736,011)	2.35(2.33,2.37)	1.53(1.49,1.58)	1.31(1.26,1.36)	1.73(1.71,1.76)
Middle SDI	1,713,597(996,385-2,813,079)	2,201,961(1,285,384-3,631,473)	1.78(1.72,1.84)	0.63(0.58,0.68)	0.21(0.18,0.24)	0.87(0.84,0.90)
Osteoarthritis
High SDI	54,230(26,847-112,652)	67,257(33,013-138,128)	1.61(1.42,1.79)	0.43(0.23,0.63)	0.57(0.37,0.76)	0.76(0.64,0.89)
High-middle SDI	52,395(25,906-106,728)	69,693(34,176-141,641)	1.57(1.33,1.82)	1.36(1.26,1.46)	-0.03(-0.09,0.03)	0.97(0.88,1.07)
Low SDI	14,579(7,255-29,955)	35,736(17,707-72,790)	2.85(2.80,2.91)	3.67(3.61,3.73)	2.93(2.88,2.98)	3.16(3.13,3.19)
Low-middle SDI	36,477(17,602-73,797)	73,327(36,237-148,779)	2.91(2.85,2.96)	3.31(3.18,3.44)	1.11(1.04,1.17)	2.45(2.40,2.50)
Middle SDI	63,151(30,518-128,180)	103,513(50,340-210,482)	2.72(2.39,3.05)	2.50(2.38,2.62)	-0.19(-0.35,-0.02)	1.72(1.59,1.84)
Other musculoskeletal disorders
High SDI	1,664,398(1,112,157-2,340,735)	2,271,379(1,550,548-3,115,070)	1.91(1.87,1.96)	0.66(0.52,0.81)	0.67(0.46,0.88)	1.09(1.01,1.17)
High-middle SDI	1,284,323(848,645-1,824,177)	2,131,106(1,413,697-3,054,182)	2.60(2.56,2.65)	1.68(1.46,1.91)	0.96(0.81,1.11)	1.75(1.66,1.83)
Low SDI	488,828(320,227-705,218)	1,306,401(844,289-1,881,059)	2.70(2.53,2.87)	3.84(3.80,3.87)	3.84(3.72,3.96)	3.44(3.37,3.51)
Low-middle SDI	1,748,267(1,167,676-2,458,269)	3,750,992(2,506,923-5,299,172)	2.96(2.88,3.03)	2.58(2.52,2.64)	2.48(2.38,2.58)	2.66(2.62,2.71)
Middle SDI	2,291,783(1,522,013-3,266,775)	4,306,152(2,879,022-6,094,341)	3.30(3.20,3.41)	1.76(1.58,1.94)	1.52(1.47,1.56)	2.19(2.12,2.26)
Rheumatoid arthritis
High SDI	58,867(40,858-80,285)	67,952(46,558-93,395)	0.52(0.40,0.64)	0.43(0.36,0.50)	0.56(0.40,0.72)	0.50(0.43,0.57)
High-middle SDI	76,401(54,028-103,022)	94,643(65,264-128,608)	1.27(1.19,1.34)	0.92(0.84,1.01)	-0.15(-0.34,0.04)	0.70(0.62,0.78)
Low SDI	17,575(12,153-24,072)	42,443(28,979-58,846)	2.95(2.89,3.02)	3.14(3.13,3.16)	3.16(3.02,3.29)	3.09(3.04,3.14)
Low-middle SDI	56,666(39,691-76,716)	108,327(75,103-148,222)	2.75(2.60,2.89)	2.15(2.10,2.20)	1.81(1.72,1.89)	2.25(2.19,2.31)
Middle SDI	109,184(77,790-145,948)	154,577(108,288-211,815)	2.18(2.09,2.27)	0.98(0.93,1.02)	0.33(0.09,0.56)	1.19(1.10,1.27)
Rate
Musculoskeletal disorders
High SDI	2,062.31(1,428.47-2,750.62)	2,149.69(1,521.57-2,852.64)	0.24(0.19,0.29)	-0.28(-0.38,-0.19)	0.53(0.46,0.60)	0.15(0.11,0.19)
High-middle SDI	1,269.57(879.21-1,707.16)	1,353.28(936.65-1,815.89)	-0.18(-0.21,-0.15)	0.13(0.12,0.14)	0.67(0.59,0.75)	0.22(0.19,0.25)
Low SDI	926.96(641.10-1,241.59)	923.52(630.32-1,241.71)	-0.44(-0.47,-0.41)	0.36(0.35,0.38)	0.13(0.12,0.14)	-0.01(-0.03,0.00)
Low-middle SDI	1,172.13(807.72-1,557.51)	1,184.10(820.42-1,591.57)	-0.49(-0.63,-0.36)	0.30(0.27,0.34)	0.19(0.16,0.22)	0.02(-0.03,0.06)
Middle SDI	1,224.29(849.10-1,643.22)	1,333.66(925.29-1,788.73)	0.09(0.03,0.15)	0.21(0.16,0.26)	0.57(0.49,0.66)	0.30(0.26,0.33)
Gout
High SDI	7.29(4.39-11.53)	11.01(6.95-16.24)	1.67(1.63,1.71)	1.64(1.56,1.71)	1.11(1.04,1.17)	1.43(1.40,1.47)
High-middle SDI	5.35(3.09-8.38)	7.41(4.35-11.68)	0.97(0.93,1.02)	0.91(0.87,0.96)	1.55(1.39,1.72)	1.14(1.09,1.20)
Low SDI	2.95(1.73-4.66)	3.13(1.83-4.96)	0.07(0.02,0.12)	0.39(0.36,0.42)	0.16(0.14,0.18)	0.21(0.19,0.23)
Low-middle SDI	3.37(1.97-5.30)	3.89(2.27-6.14)	0.82(0.79,0.86)	0.31(0.23,0.39)	0.38(0.29,0.47)	0.50(0.46,0.54)
Middle SDI	4.95(2.97-7.81)	6.19(3.74-9.56)	1.12(1.02,1.23)	0.50(0.44,0.55)	0.67(0.37,0.98)	0.79(0.68,0.89)
Low back pain
High SDI	1,234.91(833.22-1,693.08)	1,096.08(741.54-1,493.83)	-0.56(-0.60,-0.51)	-0.30(-0.32,-0.27)	-0.38(-0.46,-0.29)	-0.41(-0.44,-0.37)
High-middle SDI	741.86(492.24-1,031.22)	654.48(430.66-913.76)	-1.14(-1.19,-1.10)	-0.26(-0.28,-0.24)	0.09(0.02,0.17)	-0.42(-0.45,-0.40)
Low SDI	551.85(369.96-760.60)	506.61(339.55-697.85)	-0.71(-0.86,-0.57)	0.03(0.00,0.05)	-0.28(-0.34,-0.21)	-0.30(-0.35,-0.25)
Low-middle SDI	610.86(409.64-843.61)	501.46(332.13-693.81)	-1.60(-1.68,-1.52)	-0.08(-0.14,-0.03)	-0.50(-0.55,-0.45)	-0.69(-0.73,-0.65)
Middle SDI	659.77(441.03-913.99)	603.88(401.31-836.24)	-1.08(-1.19,-0.97)	0.03(-0.04,0.10)	0.15(0.01,0.28)	-0.31(-0.37,-0.25)
Neck pain
High SDI	269.91(159.27-435.12)	316.20(191.49-497.67)	-0.02(-0.19,0.15)	-2.33(-2.41,-2.25)	4.45(4.05,4.84)	0.54(0.40,0.67)
High-middle SDI	230.09(134.51-379.06)	247.16(141.98-404.92)	0.21(0.15,0.27)	-0.16(-0.26,-0.06)	0.75(0.73,0.77)	0.25(0.21,0.29)
Low SDI	103.36(59.71-169.44)	104.52(60.64-171.11)	-0.03(-0.04,-0.01)	0.18(0.17,0.19)	-0.03(-0.04,-0.01)	0.04(0.03,0.05)
Low-middle SDI	144.41(84.41-235.49)	143.91(83.89-236.10)	0.24(0.22,0.26)	-0.14(-0.16,-0.13)	-0.11(-0.13,-0.09)	-0.01(-0.02,0.00)
Middle SDI	229.52(133.46-376.79)	235.48(137.46-388.35)	0.42(0.39,0.44)	-0.26(-0.28,-0.24)	0.11(0.09,0.14)	0.09(0.07,0.10)
Osteoarthritis
High SDI	16.79(8.31-34.87)	20.30(9.96-41.69)	1.52(1.43,1.61)	0.17(0.03,0.30)	0.44(0.33,0.56)	0.66(0.59,0.74)
High-middle SDI	10.84(5.36-22.07)	13.49(6.61-27.41)	0.83(0.47,1.19)	0.74(0.38,1.10)	0.58(0.49,0.66)	0.73(0.55,0.91)
Low SDI	7.52(3.74-15.46)	7.98(3.95-16.26)	-0.17(-0.27,-0.08)	0.77(0.72,0.83)	0.02(-0.05,0.07)	0.21(0.17,0.26)
Low-middle SDI	8.19(3.95-16.57)	9.97(4.93-20.23)	0.79(0.74,0.84)	1.58(1.43,1.72)	-0.31(-0.40,-0.23)	0.70(0.64,0.76)
Middle SDI	8.46(4.09-17.17)	11.07(5.38-22.51)	1.35(0.92,1.77)	1.56(1.04,2.09)	-0.35(-0.46,-0.25)	0.90(0.69,1.12)
Other musculoskeletal disorders
High SDI	515.19(344.25-724.54)	685.58(468.01-940.24)	1.99(1.92,2.06)	0.51(0.48,0.54)	0.59(0.51,0.66)	1.00(0.96,1.03)
High-middle SDI	265.62(175.52-377.28)	412.43(273.59-591.07)	1.86(1.76,1.97)	1.11(0.97,1.25)	1.63(1.48,1.77)	1.52(1.44,1.59)
Low SDI	252.22(165.22-363.86)	291.80(188.58-420.15)	-0.32(-0.34,-0.29)	0.95(0.92,0.98)	0.92(0.80,1.04)	0.50(0.46,0.54)
Low-middle SDI	392.57(262.20-552.00)	510.14(340.94-720.69)	0.82(0.77,0.87)	0.89(0.81,0.98)	1.03(0.95,1.12)	0.90(0.86,0.94)
Middle SDI	306.96(203.86-437.56)	460.51(307.89-651.74)	1.95(1.88,2.02)	0.82(0.78,0.85)	1.48(1.39,1.57)	1.40(1.36,1.44)
Rheumatoid arthritis
High SDI	18.22(12.65-24.85)	20.51(14.05-28.19)	0.51(0.45,0.57)	0.25(0.17,0.32)	0.47(0.35,0.58)	0.41(0.36,0.46)
High-middle SDI	15.80(11.17-21.31)	18.32(12.63-24.89)	0.50(0.44,0.55)	0.35(0.25,0.44)	0.55(0.26,0.85)	0.49(0.39,0.59)
Low SDI	9.07(6.27-12.42)	9.48(6.47-13.14)	-0.05(-0.09,-0.01)	0.26(0.23,0.28)	0.25(0.10,0.40)	0.16(0.11,0.21)
Low-middle SDI	12.72(8.91-17.23)	14.73(10.21-20.16)	0.66(0.55,0.76)	0.44(0.41,0.47)	0.37(0.34,0.39)	0.50(0.45,0.55)
Middle SDI	14.62(10.42-19.55)	16.53(11.58-22.65)	0.85(0.73,0.97)	0.02(-0.07,0.10)	0.35(-0.03,0.73)	0.42(0.29,0.56)
SDI, sociodemographic index; APC, annual percentage change; AAPC, average annual percentage change.

[truncated: 15 more sheets: sTable 10_, sTable 11, sTable 12, sTable 13, sTable 14, sTable 15, sTable 16, sTable 17, sFigure 7, sFigure 8, sFigure 9, sFigure 10, sFigure 11, sFigure 12, sFigure 13]
